# Supplementary material for: Stochastic search and joint fine-mapping increases accuracy and identifies previously unreported associations in immune-mediated diseases
Source: Nat Commun. 2019 Jul 19;10:3216. doi: 10.1038/s41467-019-11271-0 (PMC6642100; doi:10.1038/s41467-019-11271-0)
Supplement: Supplementary file 2 — Supplementary Dataset 1 [file 41467_2019_11271_MOESM2_ESM.xlsx]

## Sheet: D1-Regions-minP
Region	Chromosome	Start	End	T1D	RA	JIA	ATD	CEL	iCEL	iRA	MS
1p-2406887-2785671	1	2406887	2785671	0.0116117	4.78e-07	0.00067576	5e-06	8.57e-11	1.04e-12	1.41e-07	3.17e-16
1p-17597181-17679598	1	17597181	17679598	0.00595132	8.83e-07	0.0009841	0.0305672	0.00089837	0.0009281	1.09e-08	0.00531147
1p-25239289-25308276	1	25239289	25308276	0.00924064	0.00442405	0.00310666	0.00330542	0.00115039	6.32e-08	0.0168242	0.0210247
1p-92396377-93515049	1	92396377	93515049	0.00035521	0.00066556	0.00030881	0.00036636	0.00106498	8.45e-05	0.00022561	4.61e-13
1p-113863087-114527968	1	113863087	114527968	1.64e-106	4.37e-44	9.54e-12	1.7e-27	8.06e-05	3.91e-06	4.25e-67	0.0012925
1p-117030982-117142239	1	117030982	117142239	0.00526846	0.00333216	0.0122814	0.0244133	0.00379367	0.00099677	0.00411238	3.1e-11
1q-161282384-161679644	1	161282384	161679644	0.00148525	0.00019785	0.00015157	0.00023882	0.00208056	0.00530893	1.81e-07	0.00411815
1q-172650685-172940450	1	172650685	172940450	1.71e-06	0.00013838	2.2e-05	0.00047071	5.37e-13	5.2e-13	2.57e-06	0.00171833
1q-192462312-192548041	1	192462312	192548041	2.13e-05	0.00516284	0.00103353	0.00323076	3.11e-22	1.57e-31	0.0220287	8.01e-07
1q-200853111-201042326	1	200853111	201042326	0.00028156	0.00023796	0.0109242	0.00787074	4.57e-08	1.42e-09	0.00011278	4.6e-05
1q-206802440-207032751	1	206802440	207032751	4.06e-10	0.00130391	0.00080122	0.00021898	0.00108656	0.00425936	0.00011152	0.00193885
2p-43310482-43362380	2	43310482	43362380	0.00158852	0.0158218	0.044052	0.018516	2.06e-06	2.59e-07	0.0005108	6.47e-07
2p-60914729-61892409	2	60914729	61892409	0.00044536	0.00025785	0.00042018	0.00139642	1.95e-12	7.41e-18	1.68e-07	9.08e-06
2p-65397595-65717094	2	65397595	65717094	0.00150306	2.24e-05	0.00322736	0.00082608	0.00407412	0.0011164	3.12e-07	5.8e-06
2q-100544954-101038647	2	100544954	101038647	1.69e-07	3.98e-07	0.00030545	8.09e-06	1.05e-05	6.65e-08	3.79e-09	0.00495326
2q-102855298-103207036	2	102855298	103207036	0.00133027	0.00029108	0.00034974	0.0023582	8.22e-12	5.55e-17	0.0043871	0.00100683
2q-162960873-163361685	2	162960873	163361685	1.15e-14	5.18e-05	0.00603097	0.0011944	0.00126619	0.00031181	0.00106459	0.00194982
2q-181794257-182263951	2	181794257	182263951	4.53e-05	0.00068093	2.13e-05	0.00072468	6.92e-16	4.2e-18	2.01e-05	0.00022469
2q-191873553-192007734	2	191873553	192007734	2.67e-06	5.18e-05	4.21e-09	0.00196632	1.43e-07	1.91e-11	2.18e-10	2.64e-05
2q-204446380-204816382	2	204446380	204816382	3.89e-17	7.15e-06	0.00250504	1.22e-24	1.48e-12	3.74e-14	1.54e-07	0.001159
2q-231076289-231235886	2	231076289	231235886	1.43e-06	0.00151914	5.82e-06	2.21e-05	9.15e-07	8.14e-07	0.00327698	5.83e-11
3p-28040772-28130472	3	28040772	28130472	0.00220493	0.00379083	0.0500051	0.0505593	0.00176444	2.56e-05	0.00173824	1.19e-07
3p-32920602-33088373	3	32920602	33088373	0.0008598	0.003864	0.00140054	0.00908173	2.78e-07	8.23e-09	0.00091659	0.00163986
3p-45929800-46650993	3	45929800	46650993	2.12e-07	0.00048046	2.33e-06	0.00029574	1.23e-16	1.32e-21	1.47e-05	0.00031502
3p-58154177-58549297	3	58154177	58549297	0.0151885	1.74e-05	0.00095144	0.00044074	0.00191878	0.00021778	7.4e-09	0.00017051
3q-119104981-119300655	3	119104981	119300655	0.00843264	0.00382643	0.00086421	0.00236325	2.11e-07	2.59e-09	0.0013569	3.11e-10
3q-159586299-159754507	3	159586299	159754507	0.00778644	0.00468921	4.79e-06	0.00995928	4.47e-24	1.1e-35	0.00017969	4.98e-05
3q-188069360-188139629	3	188069360	188139629	0.0435292	0.0229509	0.0138379	7.93e-08	4.05e-42	1.49e-53	0.0250205	0.00036268
4p-26028805-26134465	4	26028805	26134465	1.65e-05	4.91e-05	0.0238692	0.0311777	0.00302701	0.0178065	4.68e-12	0.0180684
4q-122973062-123565302	4	122973062	123565302	3.97e-14	0.00048878	4.48e-05	0.00179353	1.96e-35	4.63e-44	0.00020359	8.64e-05
5p-40286967-40818088	5	40286967	40818088	0.0013944	0.00024666	0.0122071	0.00061177	0.0016225	0.0005432	0.00125176	3.06e-08
5q-55414956-55447909	5	55414956	55447909	1.83e-05	4.75e-12	2.8e-05	0.00121456	0.00575408	0.00148023	9.79e-22	3.17e-09
5q-102098582-102711659	5	102098582	102711659	0.00151665	8.45e-06	0.0001007	0.00254565	0.00042435	3.98e-05	8.39e-08	0.00531296
5q-141414460-141641922	5	141414460	141641922	0.00039582	0.0100501	2.77e-05	0.00566782	2.58e-05	2.16e-07	0.00602229	0.00694921
6p-370547-457748	6	370547	457748	0.00478083	0.00522827	0.00049663	0.00084132	1.55e-09	3.06e-12	0.0004166	0.00120158
6p-34507311-35327577	6	34507311	35327577	0.00039735	0.000631	2.45e-05	1.41e-07	6.55e-12	1.38e-16	0.00145538	0.00084829
6q-90806835-91039808	6	90806835	91039808	3.89e-13	1.6e-07	0.00086875	2.24e-08	3.65e-05	1.04e-06	1.02e-07	1.34e-06
6q-126442383-127412057	6	126442383	127412057	7.83e-12	0.00268707	0.0001797	0.00220128	0.00011336	6.12e-05	0.0025482	0.00081897
6q-127952182-128340790	6	127952182	128340790	0.0003318	0.00461322	0.00017053	0.00147563	1.05e-15	7.65e-22	0.00764539	0.00322209
6q-137882875-138275085	6	137882875	138275085	2.71e-06	1.66e-09	0.00109671	0.00015077	8.11e-29	1.46e-37	2.79e-12	4.31e-07
6q-159322326-159541830	6	159322326	159541830	0.00018759	0.0083591	0.00107233	0.00038234	8.12e-14	6.34e-19	0.00099111	4.92e-07
6q-167344898-167547954	6	167344898	167547954	0.00104034	0.00020715	0.00279883	3.12e-09	0.00033787	0.00032899	3.82e-06	0.00240805
7p-26657962-27205282	7	26657962	27205282	9.49e-07	0.00090237	0.0001189	0.00011772	0.00025479	0.0006392	0.00026092	0.00040537
7p-37363978-37440453	7	37363978	37440453	0.00504583	0.00086943	0.00414102	0.0676196	8.25e-10	2.02e-09	1.14e-07	8.31e-09
7p-50246236-50365063	7	50246236	50365063	8.1e-07	0.00044321	0.0083404	0.0163263	0.00135104	0.00092943	5.68e-05	4.62e-05
7p-50366637-50694384	7	50366637	50694384	2.08e-10	0.00141449	0.0144185	0.00747746	4.99e-05	0.00135768	0.00245099	0.00399024
7p-50900900-51133350	7	50900900	51133350	2.01e-11	0.00014504	0.00118251	0.00095501	0.00018337	0.00030813	0.00064169	0.0019658
7q-128549568-128777520	7	128549568	128777520	0.0045521	6.22e-07	5.82e-05	0.0115358	0.00676006	0.00015786	1.64e-09	8.67e-06
9p-4233390-4321558	9	4233390	4321558	8.63e-10	0.00032784	0.00250093	0.00820079	0.00654081	0.025922	0.00634143	0.0152663
9p-34649442-34974974	9	34649442	34974974	0.0046807	0.00021548	0.00370679	0.00398845	8.98e-08	9.95e-08	2.3e-08	0.0025031
10p-6030000-6220000	10	6030000	6220000	3.6e-34	4.69e-05	6.13e-06	4.63e-08	2.96e-06	3.96e-05	7.55e-08	1.13e-13
10p-6388071-6545104	10	6388071	6545104	0.00051356	0.00056559	0.0106689	0.00041997	1.43e-07	1.1e-09	9.89e-05	0.00086222
10q-81020402-81104408	10	81020402	81104408	0.00033099	0.00147029	0.00496634	0.00381391	3.24e-12	7.31e-18	0.00084084	0.00072721
10q-90008047-90220370	10	90008047	90220370	1.17e-11	0.00440619	0.00037269	0.0258181	0.00161892	0.00202949	0.00047097	0.00376544
11p-2178940-2282254	11	2178940	2282254	4.13e-86	0.00129815	0.0208482	0.0115441	0.00469228	0.00112487	0.00093645	0.00531548
11q-60723898-60836519	11	60723898	60836519	0.00017261	0.00573147	0.00482051	0.00527529	7.95e-05	1.61e-05	0.00024017	1.08e-07
11q-118341921-118765600	11	118341921	118765600	0.00049082	0.00233652	2.07e-06	0.00042162	4.17e-10	1.4e-13	2.14e-06	2.24e-05
11q-128249430-128480513	11	128249430	128480513	8.86e-05	0.00477405	0.0005717	0.00164037	2.05e-10	1.57e-15	0.00944663	0.00090395
12q-56369506-56482180	12	56369506	56482180	1.1e-22	0.0039038	0.00304119	0.00155939	0.0200161	0.0163386	2.73e-05	0.0103496
12q-56623347-56753822	12	56623347	56753822	0.0239939	0.00265916	0.0120974	0.00587348	0.0423634	1.99e-09	0.00098228	0.00765607
12q-57626582-58488667	12	57626582	58488667	1.04e-05	1.14e-06	1.22e-06	0.00024672	0.00023698	0.00014567	6.92e-06	9.44e-07
12q-111699146-113030487	12	111699146	113030487	8.3e-40	0.00165635	8.83e-06	4.07e-05	5.36e-20	8.45e-25	9.24e-05	0.00032543
13q-42834735-43101763	13	42834735	43101763	1.54e-05	0.00293151	3.17e-05	2.35e-17	1.15e-07	3.26e-08	0.00021053	0.0040149
13q-100036418-100108807	13	100036418	100108807	5e-09	0.00685252	0.00709655	0.00433289	9.3e-07	1.45e-08	0.00032488	0.00046244
14q-69168821-69318062	14	69168821	69318062	1e-07	0.00095099	4.89e-08	0.00020002	1.31e-05	5.82e-08	0.00036376	5.91e-05
14q-81056838-81567678	14	81056838	81567678	0.00228855	0.00161114	0.0019684	1.02e-30	0.0031827	0.00340951	0.00011975	0.00087303
14q-98368955-98530673	14	98368955	98530673	1.82e-07	0.00196833	1.68e-10	0.00733987	2.75e-07	7.45e-05	0.0046292	0.00133267
14q-101290463-101328739	14	101290463	101328739	9.69e-10	0.0184852	0.0238929	0.0010282	0.00415728	0.00165132	0.0236849	0.0238385
15q-38814377-38972177	15	38814377	38972177	8.25e-08	0.00060355	0.00146668	0.00015519	0.00019866	0.00023838	3.44e-09	0.00023274
15q-67414055-67469568	15	67414055	67469568	0.01482	0.00432729	0.0103754	0.00820067	1.63e-06	2.99e-07	0.00512281	0.00625721
15q-79020743-79263361	15	79020743	79263361	1.04e-13	0.00088134	0.00765918	0.0203979	1.17e-05	1.32e-06	0.00182366	0.00072063
16p-11017058-11307024	16	11017058	11307024	5.92e-18	0.00185426	0.0001259	0.00257661	4.29e-05	4.53e-05	0.00141909	3.91e-12
16p-11313051-11477919	16	11313051	11477919	1.36e-08	0.00916775	3.09e-05	0.00995235	0.00037223	2.99e-05	0.00048903	3.65e-05
16p-28295306-29027807	16	28295306	29027807	1.3e-11	0.00045241	0.00089558	7.06e-05	5.31e-05	1.29e-05	0.00033803	0.0078268
16p-30455434-31384648	16	30455434	31384648	0.00138967	0.00047822	0.00137305	4.95e-07	0.00160028	0.00011662	0.00078354	0.00052072
16q-75202998-75521030	16	75202998	75521030	2.66e-17	0.00132487	0.00058879	0.00921338	0.00098011	0.00100671	0.00019143	7.79e-05
17q-37382674-38240216	17	37382674	38240216	5.82e-08	1.34e-05	4.04e-05	0.00113499	0.00013226	0.00158707	1.36e-09	8.87e-05
18p-12738413-12924117	18	12738413	12924117	1.59e-17	0.00277779	9.74e-06	0.00018635	1.56e-08	3.19e-12	7.69e-07	0.0157095
18q-67480632-67569547	18	67480632	67569547	1.16e-07	0.00153948	0.00066688	0.00038576	3.75e-05	4.66e-07	1.01e-05	0.00804729
19p-10396336-10628468	19	10396336	10628468	1.21e-14	7.6e-10	7.16e-07	0.00906551	2.67e-06	4.41e-06	2.12e-13	5.17e-05
19q-47151378-47306280	19	47151378	47306280	5.9e-08	0.0450652	0.0194555	0.00217858	0.0006025	4.76e-05	0.0086994	0.00453964
19q-49094856-49278082	19	49094856	49278082	1.95e-10	0.00691149	0.0011075	0.00277739	0.00847308	0.0008662	0.00329203	0.00037316
20p-1497197-1689461	20	1497197	1689461	6.79e-09	0.0142676	0.016995	0.0021502	0.00762627	0.0039624	0.00130339	0.00955961
20q-44594228-44784336	20	44594228	44784336	0.0112307	0.001192	8.63e-06	0.00063944	1.24e-07	2.56e-08	5.18e-06	6.85e-06
21q-43810084-43887145	21	43810084	43887145	1.09e-14	0.00264999	0.0228536	0.00020813	5.07e-11	1.96e-11	4.68e-05	0.00713205
21q-45589980-45703660	21	45589980	45703660	3.93e-06	0.0152977	0.00745501	0.0185657	0.00014797	6.38e-09	0.00172052	0.0166633
22q-21712414-22022005	22	21712414	22022005	0.0159943	0.00055196	1.61e-05	0.0016897	1.9e-07	3.32e-10	3.96e-05	0.0190734
22q-29925296-30668308	22	29925296	30668308	2.57e-09	0.00192632	0.00061863	5.11e-05	7.65e-05	0.00154481	0.00034847	0.0002198
22q-37537514-37562111	22	37537514	37562111	0.00012315	2.86e-06	0.0241113	0.0120252	0.100796	0.108123	1.07e-07	0.0005848
22q-37568670-37661414	22	37568670	37661414	3.76e-08	0.00148049	0.00208246	7.18e-06	9.15e-05	1.24e-06	0.00184909	0.00336886
