# Supplementary material for: Stochastic search and joint fine-mapping increases accuracy and identifies previously unreported associations in immune-mediated diseases
Source: Nat Commun. 2019 Jul 19;10:3216. doi: 10.1038/s41467-019-11271-0 (PMC6642100; doi:10.1038/s41467-019-11271-0)
Supplement: Supplementary file 3 — Supplementary Dataset 2 [file 41467_2019_11271_MOESM3_ESM.csv]

SNP	pcond	Disease	Step	Region
rs2476601.114377568.A.G	1.63645840799604e-106	T1D	1	1p-113863087-114527968
rs2476601.114377568.A.G	4.37188124291756e-44	RA	1	1p-113863087-114527968
rs6679677.114303808.C.A	9.53929443219214e-12	JIA	1	1p-113863087-114527968
rs2476601.114377568.A.G	1.70221592921762e-27	ATD	1	1p-113863087-114527968
rs2884704.114114717.T.C	0.000657238542187497	ATD	2	1p-113863087-114527968
rs145949037.114368672.C.T	8.05796984266169e-05	CEL	1	1p-113863087-114527968
rs145949037.114368672.C.T	3.91172164614839e-06	iCEL	1	1p-113863087-114527968
rs6679677.114303808.C.A	0.000421935883748469	iCEL	2	1p-113863087-114527968
rs2476601.114377568.A.G	4.24571962811576e-67	iRA	1	1p-113863087-114527968
rs6677309.117080166.A.C	3.10054331217478e-11	MS	1	1p-117030982-117142239
rs10802188.117054887.A.G	0.000996772854093591	iCEL	1	1p-117030982-117142239
rs11810143.161480649.A.G	0.000197847249800266	RA	1	1q-161282384-161679644
rs145100746.161491849.C.T	0.000647281122147338	RA	2	1q-161282384-161679644
rs140240165.161675251.G.A	0.000151566710075563	JIA	1	1q-161282384-161679644
rs114414096.161491343.G.A	0.000238824388025579	ATD	1	1q-161282384-161679644
rs35406997.161478085.C.CT	1.80867387814208e-07	iRA	1	1q-161282384-161679644
rs10912265.172673583.C.T	1.70614912489771e-06	T1D	1	1q-172650685-172940450
rs12117954.172666821.G.T	0.000138382207549133	RA	1	1q-172650685-172940450
rs147476736.172800351.C.T	0.000767698424715326	RA	2	1q-172650685-172940450
rs149606568.172677323.G.A	2.19884393314749e-05	JIA	1	1q-172650685-172940450
rs59301819.172663838.T.A	0.000119070169094751	JIA	2	1q-172650685-172940450
rs77726353.172669217.A.G	0.000162729621416182	JIA	3	1q-172650685-172940450
rs78103074.172860163.C.T	0.000470707746310482	ATD	1	1q-172650685-172940450
rs10912292.172679704.G.T	5.36804649958271e-13	CEL	1	1q-172650685-172940450
rs916366.172791966.G.A	7.77552768173497e-06	CEL	2	1q-172650685-172940450
rs859672.172674554.A.T	5.19943280325695e-13	iCEL	1	1q-172650685-172940450
rs199684886.172776401.GC.G	0.000308171452918101	iCEL	2	1q-172650685-172940450
rs76141665.172909457.A.C	0.000124676993511888	iCEL	3	1q-172650685-172940450
rs72712234.172701635.T.C	0.00050664041683595	iCEL	4	1q-172650685-172940450
rs4916193.172684613.A.G	0.000590759078596278	iCEL	5	1q-172650685-172940450
rs12142280.172864652.T.A	4.48086700023372e-07	iCEL	6	1q-172650685-172940450
rs12117954.172666821.G.T	2.57026478822325e-06	iRA	1	1q-172650685-172940450
rs4920595.17652294.C.G	8.83031753542838e-07	RA	1	1p-17597181-17679598
rs113509472.17638049.G.C	0.000984100794517509	JIA	1	1p-17597181-17679598
rs766449.17674852.T.C	0.00089837294704938	CEL	1	1p-17597181-17679598
rs12737739.17660890.C.A	1.08635247034796e-08	iRA	1	1p-17597181-17679598
rs2501803.17638936.T.C	0.000843490269418489	iRA	2	1p-17597181-17679598
rs2760529.192537062.C.T	2.12904074148579e-05	T1D	1	1q-192462312-192548041
rs9804163.192523571.C.T	8.01341759083968e-07	MS	1	1q-192462312-192548041
rs4636437.192536451.G.T	3.10776820339072e-22	CEL	1	1q-192462312-192548041
rs4636437.192536451.G.T	1.57107185280309e-31	iCEL	1	1q-192462312-192548041
rs57226353.200873396.T.C	0.000281564776655162	T1D	1	1q-200853111-201042326
rs3753955.200857774.T.C	0.000237962153123822	RA	1	1q-200853111-201042326
rs296520.200880978.C.T	4.60155247005678e-05	MS	1	1q-200853111-201042326
rs11584383.200935866.T.C	4.5700834312624e-08	CEL	1	1q-200853111-201042326
rs140589352.200978027.G.A	0.00079615082779036	CEL	2	1q-200853111-201042326
rs905634.200884985.C.T	1.42204927583602e-09	iCEL	1	1q-200853111-201042326
rs3753955.200857774.T.C	0.000112775925728202	iRA	1	1q-200853111-201042326
rs3024495.206942413.C.T	4.05643893708007e-10	T1D	1	1q-206802440-207032751
rs4240848.206896750.T.C	1.07806929062876e-05	T1D	2	1q-206802440-207032751
rs55830990.206847607.G.A	0.000910001983624428	T1D	3	1q-206802440-207032751
rs74630871.206926898.A.G	0.000801220711258446	JIA	1	1q-206802440-207032751
rs12080114.206823367.T.A	0.000218983698608188	ATD	1	1q-206802440-207032751
rs10863788.206876806.G.A	0.000111519172762699	iRA	1	1q-206802440-207032751
rs4648663.2573727.A.C	4.78148231353177e-07	RA	1	1p-2406887-2785671
rs115520188.2454448.C.A	8.29572484891939e-05	RA	2	1p-2406887-2785671
rs77357915.2464637.C.T	0.000676523446244514	RA	3	1p-2406887-2785671
rs10752749.2548852.A.C	3.16502681442152e-16	MS	1	1p-2406887-2785671
rs10909950.2764068.G.C	0.000675763871846604	JIA	1	1p-2406887-2785671
rs10797431.2501222.G.T	5.00146433452418e-06	ATD	1	1p-2406887-2785671
rs4073286.2539901.A.C	8.57327042122206e-11	CEL	1	1p-2406887-2785671
rs10797438.2540262.C.T	1.03541810000505e-12	iCEL	1	1p-2406887-2785671
X1.2616498.C.A	2.96419401544404e-05	iCEL	2	1p-2406887-2785671
X1.2621866.C.T	0.000138657364556839	iCEL	3	1p-2406887-2785671
rs1974044.2479983.A.G	0.000988566448122145	iCEL	4	1p-2406887-2785671
rs72644697.2533605.G.A	1.40747753481234e-07	iRA	1	1p-2406887-2785671
rs10910097.2521430.C.T	0.000536965575339297	iRA	2	1p-2406887-2785671
rs11249212.25293201.A.G	6.31764302413076e-08	iCEL	1	1p-25239289-25308276
rs115511690.93226871.T.C	0.000355206823576793	T1D	1	1p-92396377-93515049
rs150947940.93252500.C.T	0.000493427499054441	T1D	2	1p-92396377-93515049
rs6697978.93027223.A.T	0.000678028219207616	T1D	3	1p-92396377-93515049
rs145531493.92902394.C.T	0.000665564564339441	RA	1	1p-92396377-93515049
rs6697978.93027223.A.T	4.60772633794159e-13	MS	1	1p-92396377-93515049
rs11291163.93363213.TA.T	0.000129623569494092	MS	2	1p-92396377-93515049
rs6693563.92488274.A.G	0.000308811873389156	JIA	1	1p-92396377-93515049
rs184862431.92664634.C.T	0.000336236082471049	JIA	2	1p-92396377-93515049
rs12744182.92510644.A.G	0.000366359445762077	ATD	1	1p-92396377-93515049
rs201590146.92480699.CA.C	8.44772095260907e-05	iCEL	1	1p-92396377-93515049
rs3103179.92747989.C.T	0.000225614650438408	iRA	1	1p-92396377-93515049
X1.92859697.G.C	0.000581044369089681	iRA	2	1p-92396377-93515049
rs70940197.100757440.G.GTGATGA	1.69242116467433e-07	T1D	1	2q-100544954-101038647
rs4851252.100757280.C.T	3.9778741100636e-07	RA	1	2q-100544954-101038647
rs10167029.100804992.T.C	0.000305452099097198	JIA	1	2q-100544954-101038647
rs11676922.100806940.T.A	8.09379516662136e-06	ATD	1	2q-100544954-101038647
rs1821826.100764711.C.T	1.0503662360173e-05	CEL	1	2q-100544954-101038647
rs114388555.100746189.G.A	0.000605072495091564	CEL	2	2q-100544954-101038647
rs2164711.100775422.G.T	6.65188257985788e-08	iCEL	1	2q-100544954-101038647
rs10209110.100672692.C.T	3.78979427867373e-09	iRA	1	2q-100544954-101038647
rs61731289.103141583.G.A	0.000291078934145346	RA	1	2q-102855298-103207036
rs112099741.102968707.C.T	0.00034973750521788	JIA	1	2q-102855298-103207036
rs10175585.103076107.G.A	8.22381654054665e-12	CEL	1	2q-102855298-103207036
rs10175585.103076107.G.A	5.54563028787719e-17	iCEL	1	2q-102855298-103207036
rs2111485.163110536.A.G	1.15420957614541e-14	T1D	1	2q-162960873-163361685
rs72871627.163136942.A.G	4.95629589949794e-07	T1D	2	2q-162960873-163361685
rs146886822.162996723.G.T	7.76207632310974e-05	T1D	3	2q-162960873-163361685
rs79890307.163235225.G.A	5.17819724554017e-05	RA	1	2q-162960873-163361685
rs62188200.163294168.A.G	0.000311811343721308	iCEL	1	2q-162960873-163361685
rs115032962.181914889.A.T	4.52659020289311e-05	T1D	1	2q-181794257-182263951
rs13004750.181954759.A.G	0.000680931622139385	RA	1	2q-181794257-182263951
rs17198703.182234986.G.T	0.000224687953263505	MS	1	2q-181794257-182263951
rs184201340.182242416.C.T	2.13310480882715e-05	JIA	1	2q-181794257-182263951
rs1023761.182115060.G.C	0.000724681306142468	ATD	1	2q-181794257-182263951
rs12620692.182038445.G.T	6.9216038380687e-16	CEL	1	2q-181794257-182263951
rs6744620.182008302.A.G	4.19883550702966e-18	iCEL	1	2q-181794257-182263951
rs140362772.182065523.T.TA	2.00726321427995e-05	iRA	1	2q-181794257-182263951
rs74813312.182043381.T.C	0.000775214335305714	iRA	2	2q-181794257-182263951
rs75820969.182244572.T.A	0.000952117895651613	iRA	3	2q-181794257-182263951
rs112061844.181932159.A.G	0.000913720252555291	iRA	4	2q-181794257-182263951
rs10931480.191954047.G.A	2.66834517272148e-06	T1D	1	2q-191873553-192007734
rs6752770.191973563.A.G	0.000130323540488154	T1D	2	2q-191873553-192007734
rs10174238.191973034.G.A	5.17623094126921e-05	RA	1	2q-191873553-192007734
rs932169.191929278.G.C	3.48304580545145e-05	RA	2	2q-191873553-192007734
rs17768109.191920448.A.C	9.84301007561723e-05	RA	3	2q-191873553-192007734
rs4853542.191976602.A.G	2.63788329705963e-05	MS	1	2q-191873553-192007734
rs141442738.191955189.TATA.T	4.21362623510243e-09	JIA	1	2q-191873553-192007734
rs6749371.191902184.A.T	0.000703774221812594	JIA	2	2q-191873553-192007734
rs6749371.191902184.A.T	1.43274484996227e-07	CEL	1	2q-191873553-192007734
rs6752770.191973563.A.G	0.000141311896547057	CEL	2	2q-191873553-192007734
rs6749371.191902184.A.T	1.91409039779157e-11	iCEL	1	2q-191873553-192007734
rs6752770.191973563.A.G	9.8261654835145e-07	iCEL	2	2q-191873553-192007734
rs12998748.191948637.G.T	0.000581354591335141	iCEL	3	2q-191873553-192007734
rs13426947.191933254.G.A	2.17656265562397e-10	iRA	1	2q-191873553-192007734
rs932169.191929278.G.C	1.40675613244923e-06	iRA	2	2q-191873553-192007734
rs17768109.191920448.A.C	0.000905782588658504	iRA	3	2q-191873553-192007734
rs3087243.204738919.G.A	3.89404295318809e-17	T1D	1	2q-204446380-204816382
rs11571290.204723141.G.A	7.2850759403842e-05	T1D	2	2q-204446380-204816382
rs147724190.204643498.T.A	0.00043712295648045	T1D	3	2q-204446380-204816382
rs10804133.204808355.C.T	0.000235978045564623	T1D	4	2q-204446380-204816382
rs183217787.204614739.C.T	0.000480588158006602	T1D	5	2q-204446380-204816382
rs76562827.204768851.C.T	0.000792080189765672	T1D	6	2q-204446380-204816382
rs7426056.204612058.A.G	7.15068220174507e-06	RA	1	2q-204446380-204816382
rs231390.204634767.G.A	8.74657806584785e-05	RA	2	2q-204446380-204816382
rs76676160.204775030.T.G	0.000177060564733459	RA	3	2q-204446380-204816382
rs11571297.204745003.T.C	1.22084876678758e-24	ATD	1	2q-204446380-204816382
rs3087243.204738919.G.A	1.47534831143873e-12	CEL	1	2q-204446380-204816382
rs76676160.204775030.T.G	3.85136647314822e-05	CEL	2	2q-204446380-204816382
rs5837875.204647877.A.AT	0.000410511730655264	CEL	3	2q-204446380-204816382
rs2162610.204718729.C.A	3.73811779589172e-14	iCEL	1	2q-204446380-204816382
rs76676160.204775030.T.G	4.30837398034878e-06	iCEL	2	2q-204446380-204816382
rs117701653.204628795.A.C	5.57570765252913e-05	iCEL	3	2q-204446380-204816382
rs3087243.204738919.G.A	1.54157242534528e-07	iRA	1	2q-204446380-204816382
rs117701653.204628795.A.C	4.76907699436862e-05	iRA	2	2q-204446380-204816382
rs76824122.204764612.C.T	0.000560499954284897	iRA	3	2q-204446380-204816382
rs34004493.231154012.A.G	1.42962300635599e-06	T1D	1	2q-231076289-231235886
rs933957.231177904.T.C	5.83385739148668e-11	MS	1	2q-231076289-231235886
rs113784203.231184319.G.A	0.000783582171492602	MS	2	2q-231076289-231235886
rs6734753.231091340.C.G	5.81670289582442e-06	JIA	1	2q-231076289-231235886
rs10207975.231232167.A.C	2.20767718577699e-05	ATD	1	2q-231076289-231235886
rs35256947.231161026.T.C	9.14768220208833e-07	CEL	1	2q-231076289-231235886
rs62192167.231211202.C.T	8.13574880688593e-07	iCEL	1	2q-231076289-231235886
rs747709.43353389.G.A	6.47067000003628e-07	MS	1	2p-43310482-43362380
rs6705577.43359275.G.C	2.06236462299957e-06	CEL	1	2p-43310482-43362380
rs6705577.43359275.G.C	2.59360336492332e-07	iCEL	1	2p-43310482-43362380
rs150711710.43325900.G.A	0.000510803385025465	iRA	1	2p-43310482-43362380
rs62149703.61564887.G.A	0.000445363889323423	T1D	1	2p-60914729-61892409
rs6545838.61204599.C.T	0.00032678337065982	T1D	2	2p-60914729-61892409
rs116752433.61356303.G.A	0.000257850316982547	RA	1	2p-60914729-61892409
rs74973056.61833338.C.T	0.000627065969170269	RA	2	2p-60914729-61892409
rs842618.61144852.C.T	9.07899957113745e-06	MS	1	2p-60914729-61892409
rs116814842.61459469.G.A	0.000420176053249435	JIA	1	2p-60914729-61892409
rs187489555.61578641.C.G	0.000508698977344961	JIA	2	2p-60914729-61892409
rs1962449.61202549.C.G	1.95114959964956e-12	CEL	1	2p-60914729-61892409
rs67135710.61148283.TAGA.T	0.000354862109072554	CEL	2	2p-60914729-61892409
rs13003464.61186829.A.G	7.40807165635011e-18	iCEL	1	2p-60914729-61892409
rs34695944.61124850.T.C	1.68184298009948e-07	iRA	1	2p-60914729-61892409
rs199638788.61466434.G.GTCAC	0.000185371357547912	iRA	2	2p-60914729-61892409
rs189827520.60938110.A.T	0.000726532285063716	iRA	3	2p-60914729-61892409
rs186591004.61782810.T.C	0.000342501966219301	iRA	4	2p-60914729-61892409
rs925164.65556653.C.T	2.23787792607567e-05	RA	1	2p-65397595-65717094
rs1858037.65598300.T.A	5.79654044289515e-06	MS	1	2p-65397595-65717094
X2.65566029.G.C	0.000443164895112369	MS	2	2p-65397595-65717094
rs147025293.65616812.A.AAC	0.0008260818091198	ATD	1	2p-65397595-65717094
rs5831752.65598324.A.AT	3.1187413558204e-07	iRA	1	2p-65397595-65717094
rs144104218.119237726.AAAAC.A	3.10951411503586e-10	MS	1	3q-119104981-119300655
rs1485332.119274921.G.C	0.000864213284005233	JIA	1	3q-119104981-119300655
rs11718522.119126012.A.G	2.10722446967097e-07	CEL	1	3q-119104981-119300655
rs11718522.119126012.A.G	2.59345962627554e-09	iCEL	1	3q-119104981-119300655
rs60733480.159659898.G.A	4.98423852341668e-05	MS	1	3q-159586299-159754507
rs662959.159701231.G.A	4.78784855651729e-06	JIA	1	3q-159586299-159754507
rs76830965.159637678.C.A	4.47279362716659e-24	CEL	1	3q-159586299-159754507
rs11448629.159619640.A.AC	1.77363686059743e-08	CEL	2	3q-159586299-159754507
rs33036.159619323.C.T	0.000114466736472314	CEL	3	3q-159586299-159754507
rs2243154.159716242.G.A	0.000998757710975491	CEL	4	3q-159586299-159754507
rs76830965.159637678.C.A	1.09745180044044e-35	iCEL	1	3q-159586299-159754507
rs7652547.159620433.T.C	6.09665695059283e-13	iCEL	2	3q-159586299-159754507
rs9868698.159628736.C.T	5.53185034178173e-06	iCEL	3	3q-159586299-159754507
rs4680536.159720271.A.G	0.000179690697566787	iRA	1	3q-159586299-159754507
rs2103022.188070964.A.G	0.000362675500948396	MS	1	3q-188069360-188139629
rs715199.188126536.C.A	7.92938073345935e-08	ATD	1	3q-188069360-188139629
rs9834159.188115232.T.A	4.04680868803858e-42	CEL	1	3q-188069360-188139629
rs2030519.188119901.G.A	1.48921062863847e-53	iCEL	1	3q-188069360-188139629
rs438613.28072086.T.C	1.19251346117626e-07	MS	1	3p-28040772-28130472
rs413544.28074084.A.G	2.56192516565741e-05	iCEL	1	3p-28040772-28130472
rs12167.33038183.A.G	0.000859796725846616	T1D	1	3p-32920602-33088373
rs143762453.32980215.GTTTTTTGT.G	0.000742514742787666	T1D	2	3p-32920602-33088373
rs4678523.33037721.T.C	2.77532569329999e-07	CEL	1	3p-32920602-33088373
rs4599244.33020475.T.C	8.22999309735694e-09	iCEL	1	3p-32920602-33088373
rs7650426.33012481.C.A	0.000916590787173567	iRA	1	3p-32920602-33088373
rs113010081.46457412.T.C	2.1195819628186e-07	T1D	1	3p-45929800-46650993
rs762789.46402627.G.A	0.000771763473275566	T1D	2	3p-45929800-46650993
rs7646474.46011069.C.G	0.000480456701959249	RA	1	3p-45929800-46650993
rs6441991.46484283.T.A	0.000315020243472792	MS	1	3p-45929800-46650993
rs75166905.46178539.A.G	0.000553173948826528	MS	2	3p-45929800-46650993
rs79815064.46277577.A.G	2.3279077071022e-06	JIA	1	3p-45929800-46650993
rs3796374.46006719.T.C	0.000295739516885455	ATD	1	3p-45929800-46650993
rs71327059.46420781.C.T	1.22881581480951e-16	CEL	1	3p-45929800-46650993
rs58697594.46275570.G.A	6.04227094730524e-11	CEL	2	3p-45929800-46650993
rs12489891.46310518.C.G	0.000171063184251977	CEL	3	3p-45929800-46650993
rs35516519.46423666.C.T	1.32095405269771e-21	iCEL	1	3p-45929800-46650993
rs58697594.46275570.G.A	4.50902195330862e-11	iCEL	2	3p-45929800-46650993
rs62244846.46370115.C.T	2.03570736231054e-05	iCEL	3	3p-45929800-46650993
rs139943456.46238557.T.C	7.5520411133211e-05	iCEL	4	3p-45929800-46650993
rs139074023.46503803.AACAAATACCAGCTAATGGAG.A	0.000148793623044035	iCEL	5	3p-45929800-46650993
rs112160248.46260225.A.C	1.46836091926189e-05	iRA	1	3p-45929800-46650993
rs62242787.45995908.G.A	0.000154615063221413	iRA	2	3p-45929800-46650993
rs139721302.46608260.G.A	0.000220501738074905	iRA	3	3p-45929800-46650993
rs35677470.58183636.G.A	1.74198160344173e-05	RA	1	3p-58154177-58549297
rs73087775.58491954.C.T	0.000170514848572856	MS	1	3p-58154177-58549297
rs74727114.58409927.G.C	0.000951442509333364	JIA	1	3p-58154177-58549297
rs115715322.58485887.G.A	9.91744148883371e-14	JIA	2	3p-58154177-58549297
rs79421802.58279129.A.G	2.73458792145489e-06	JIA	3	3p-58154177-58549297
rs145096313.58476401.G.GT	0.000440744202856984	ATD	1	3p-58154177-58549297
rs73077909.58197373.G.A	0.000217775082126141	iCEL	1	3p-58154177-58549297
rs35677470.58183636.G.A	7.40074839623813e-09	iRA	1	3p-58154177-58549297
rs77516441.123243594.A.ATC	3.97337992347104e-14	T1D	1	4q-122973062-123565302
rs62322662.123359569.A.G	1.61241668498027e-05	T1D	2	4q-122973062-123565302
rs78956800.123539034.G.A	0.000541173491967386	T1D	3	4q-122973062-123565302
rs72684728.122991202.C.G	0.000479936706566284	T1D	4	4q-122973062-123565302
rs79581437.123412131.C.T	0.000770001320984272	T1D	5	4q-122973062-123565302
rs13144652.123026426.G.A	0.000488783350136247	RA	1	4q-122973062-123565302
rs140876802.123273967.CTG.C	8.63780874588623e-05	MS	1	4q-122973062-123565302
X4.123526165.AG.A	4.48191240105165e-05	JIA	1	4q-122973062-123565302
rs35746824.123551368.G.GT	0.000310838314900726	JIA	2	4q-122973062-123565302
rs72669166.123463514.C.T	0.000469269715429038	JIA	3	4q-122973062-123565302
rs13132308.123551114.A.G	1.96454223991071e-35	CEL	1	4q-122973062-123565302
rs13132308.123551114.A.G	4.63294961762632e-44	iCEL	1	4q-122973062-123565302
X4.123036810.C.T	1.86343959395823e-05	iCEL	2	4q-122973062-123565302
rs28454948.123254457.G.C	0.00044388146916484	iCEL	3	4q-122973062-123565302
rs77623375.123208999.C.T	0.000203585568267837	iRA	1	4q-122973062-123565302
rs6840978.123554707.C.T	0.000447529288344468	iRA	2	4q-122973062-123565302
rs72669108.123258742.T.C	0.000887039855903172	iRA	3	4q-122973062-123565302
X4.26110725.CTTTTTT.C	1.65405332616071e-05	T1D	1	4p-26028805-26134465
rs79004320.26125938.T.A	4.91306570261437e-05	RA	1	4p-26028805-26134465
rs79004320.26125938.T.A	4.67682644132555e-12	iRA	1	4p-26028805-26134465
rs35804.102625335.A.G	8.4451345272057e-06	RA	1	5q-102098582-102711659
rs145784602.102199660.T.C	0.000888014741960866	RA	2	5q-102098582-102711659
rs145009579.102472405.T.C	0.000100703078271004	JIA	1	5q-102098582-102711659
rs253758.102615978.T.C	0.000417148271150563	JIA	2	5q-102098582-102711659
rs114319500.102696144.A.G	0.000424348606549217	CEL	1	5q-102098582-102711659
rs114319500.102696144.A.G	3.98317016126675e-05	iCEL	1	5q-102098582-102711659
rs187579.102604933.A.C	8.39008330261034e-08	iRA	1	5q-102098582-102711659
rs142280236.141520987.C.T	0.000395824019646038	T1D	1	5q-141414460-141641922
rs249647.141584668.G.A	0.000244077487177076	T1D	2	5q-141414460-141641922
rs146314225.141469416.A.C	2.77468908644371e-05	JIA	1	5q-141414460-141641922
rs7737631.141506615.T.G	2.58174564639808e-05	CEL	1	5q-141414460-141641922
rs249638.141530696.G.C	2.156322573953e-07	iCEL	1	5q-141414460-141641922
rs77081626.40772982.G.A	0.000246657317836581	RA	1	5p-40286967-40818088
rs78059847.40308865.G.T	0.000824204618676544	RA	2	5p-40286967-40818088
rs62358226.40289738.A.C	3.05986245185575e-08	MS	1	5p-40286967-40818088
rs55689737.40386390.TA.T	0.000611772133993309	ATD	1	5p-40286967-40818088
X5.40802620.T.C	0.000543201188121491	iCEL	1	5p-40286967-40818088
rs71624119.55440730.G.A	1.8288558838394e-05	T1D	1	5q-55414956-55447909
rs71624119.55440730.G.A	4.74566273994936e-12	RA	1	5q-55414956-55447909
rs71624119.55440730.G.A	3.1694655862489e-09	MS	1	5q-55414956-55447909
rs6859219.55438580.C.A	2.79978404542198e-05	JIA	1	5q-55414956-55447909
rs71624119.55440730.G.A	9.78869359945196e-22	iRA	1	5q-55414956-55447909
rs34137445.126690257.AT.A	7.82861296837172e-12	T1D	1	6q-126442383-127412057
rs150739763.126811011.T.C	1.38363847490004e-05	T1D	2	6q-126442383-127412057
rs150680214.126637402.A.C	0.000818965210525963	MS	1	6q-126442383-127412057
rs182407305.127001574.A.C	0.000994912879963369	MS	2	6q-126442383-127412057
rs188631183.127132293.A.C	0.000864573695711255	MS	3	6q-126442383-127412057
rs116846826.126497879.A.G	0.000179696398892726	JIA	1	6q-126442383-127412057
rs191880926.126872324.G.C	0.000470148379695219	JIA	2	6q-126442383-127412057
rs35640641.126727415.A.AC	0.000113364629779313	CEL	1	6q-126442383-127412057
rs13214016.126479055.A.T	0.00080427627627362	CEL	2	6q-126442383-127412057
rs2326451.126811928.A.T	6.11819218344393e-05	iCEL	1	6q-126442383-127412057
rs13214016.126479055.A.T	0.000321251856212602	iCEL	2	6q-126442383-127412057
rs79443698.127348083.C.T	0.000490616949584982	iCEL	3	6q-126442383-127412057
rs74558881.127953265.T.C	0.000331799191906857	T1D	1	6q-127952182-128340790
rs117584487.128267288.T.G	0.000170525331663325	JIA	1	6q-127952182-128340790
rs55743914.128293562.C.T	1.05098428801831e-15	CEL	1	6q-127952182-128340790
rs72975916.128294055.C.T	5.48595137816503e-05	CEL	2	6q-127952182-128340790
rs55743914.128293562.C.T	7.65385061477192e-22	iCEL	1	6q-127952182-128340790
rs72975916.128294055.C.T	2.80400113943568e-06	iCEL	2	6q-127952182-128340790
rs11757201.138003822.G.C	2.70844054268543e-06	T1D	1	6q-137882875-138275085
rs684474.137972038.C.T	0.000435352915054452	T1D	2	6q-137882875-138275085
rs62432712.137964697.A.G	1.66341775545599e-09	RA	1	6q-137882875-138275085
rs148314165.138230038.GT.G	0.000444700844739291	RA	2	6q-137882875-138275085
rs631204.137959455.C.A	4.31175169377729e-07	MS	1	6q-137882875-138275085
rs148779183.138207510.G.A	0.000599809170394714	MS	2	6q-137882875-138275085
rs75912747.138082845.G.A	0.000441393146682411	MS	3	6q-137882875-138275085
rs79493603.138102756.C.T	0.000150770622811397	ATD	1	6q-137882875-138275085
rs67424958.137957531.GA.G	0.000610566202952128	ATD	2	6q-137882875-138275085
rs62432712.137964697.A.G	8.11360633186196e-29	CEL	1	6q-137882875-138275085
rs12216269.138262537.A.C	8.34702673480326e-06	CEL	2	6q-137882875-138275085
rs77027760.138002061.G.A	4.60033860626325e-05	CEL	3	6q-137882875-138275085
rs11757201.138003822.G.C	1.45884787044727e-37	iCEL	1	6q-137882875-138275085
rs77027760.138002061.G.A	1.50432547104317e-07	iCEL	2	6q-137882875-138275085
rs12216269.138262537.A.C	2.70461707207805e-06	iCEL	3	6q-137882875-138275085
rs671703.138147365.A.G	0.000975170187477933	iCEL	4	6q-137882875-138275085
rs35926684.137999562.GA.G	2.79365974062862e-12	iRA	1	6q-137882875-138275085
rs61117627.138243700.G.A	1.57016031466244e-05	iRA	2	6q-137882875-138275085
rs212408.159470242.G.T	0.000187587737577379	T1D	1	6q-159322326-159541830
rs212409.159470058.G.A	4.91867755900049e-07	MS	1	6q-159322326-159541830
rs117336070.159474278.G.A	0.000382336730187043	ATD	1	6q-159322326-159541830
rs79185180.159499816.G.A	0.00080549418847437	ATD	2	6q-159322326-159541830
rs5881307.159468463.CTG.C	8.12196400541018e-14	CEL	1	6q-159322326-159541830
rs3120630.159514860.G.A	1.0654231259818e-05	CEL	2	6q-159322326-159541830
rs1107943.159498267.T.C	0.00014197268182779	CEL	3	6q-159322326-159541830
rs182429.159469574.A.G	6.34026009438784e-19	iCEL	1	6q-159322326-159541830
rs1107943.159498267.T.C	9.87870144665052e-06	iCEL	2	6q-159322326-159541830
rs3120630.159514860.G.A	0.0001425810378601	iCEL	3	6q-159322326-159541830
rs642135.159515206.C.G	0.000991108666208098	iRA	1	6q-159322326-159541830
rs140948285.159342409.G.A	0.000874371814986656	iRA	2	6q-159322326-159541830
rs1571878.167540842.C.T	0.000207150858517867	RA	1	6q-167344898-167547954
rs77241275.167368893.A.G	3.12201205278935e-09	ATD	1	6q-167344898-167547954
rs76476597.167501529.C.G	0.000337874027655376	CEL	1	6q-167344898-167547954
rs76476597.167501529.C.G	0.000328985739274499	iCEL	1	6q-167344898-167547954
rs1571878.167540842.C.T	3.82241314578487e-06	iRA	1	6q-167344898-167547954
rs60401173.167374851.TA.T	0.000704759532108651	iRA	2	6q-167344898-167547954
rs74724301.35293320.A.G	0.000397353847136075	T1D	1	6p-34507311-35327577
rs79834165.34889423.T.C	0.000630997821923269	RA	1	6p-34507311-35327577
rs820072.35038415.T.C	0.000848292264124988	MS	1	6p-34507311-35327577
rs182218084.34636420.C.T	2.45350181582423e-05	JIA	1	6p-34507311-35327577
rs2814964.34711224.C.T	0.000815946927720084	JIA	2	6p-34507311-35327577
rs1929846.35174642.A.C	0.000582391059588877	JIA	3	6p-34507311-35327577
rs4646925.34852546.A.G	1.41255857173693e-07	ATD	1	6p-34507311-35327577
rs112747881.34868228.G.GT	1.89913695367934e-19	ATD	2	6p-34507311-35327577
rs182503338.34582274.T.G	2.76003515764127e-14	ATD	3	6p-34507311-35327577
rs2140419.34968541.C.A	2.68703969341414e-17	ATD	4	6p-34507311-35327577
rs144964348.34695093.C.T	0.000444487109074771	ATD	5	6p-34507311-35327577
X6.34848435.ACT.A	7.12093465145979e-14	ATD	6	6p-34507311-35327577
rs114008752.34547385.C.T	6.55484543565582e-12	CEL	1	6p-34507311-35327577
X6.34656583.C.G	1.14022698516439e-05	CEL	2	6p-34507311-35327577
rs4646926.34852253.G.T	2.56980923544989e-05	CEL	3	6p-34507311-35327577
rs2762340.35052635.A.G	0.000152007867063599	CEL	4	6p-34507311-35327577
rs139804407.34561755.G.A	0.000413616552354557	CEL	5	6p-34507311-35327577
rs182058041.35220826.T.C	0.000558045210925242	CEL	6	6p-34507311-35327577
rs114008752.34547385.C.T	1.37944268449924e-16	iCEL	1	6p-34507311-35327577
X6.34656583.C.G	2.84151417394934e-06	iCEL	2	6p-34507311-35327577
rs4713842.35194632.G.A	3.77060150739031e-06	iCEL	3	6p-34507311-35327577
rs12202483.35007636.C.T	0.000189973894058947	iCEL	4	6p-34507311-35327577
rs9328205.446093.T.A	0.000496626701486608	JIA	1	6p-370547-457748
rs7773324.382559.G.A	0.000841323823703139	ATD	1	6p-370547-457748
rs3778607.403799.A.G	1.54632725831272e-09	CEL	1	6p-370547-457748
rs7751810.381217.A.G	2.13455966712122e-05	CEL	2	6p-370547-457748
rs1050976.408079.C.T	3.05946337774987e-12	iCEL	1	6p-370547-457748
rs7751810.381217.A.G	2.45346689120777e-05	iCEL	2	6p-370547-457748
rs9378774.382897.A.G	0.000416597673427689	iRA	1	6p-370547-457748
rs72928038.90976768.G.A	3.88691191648802e-13	T1D	1	6q-90806835-91039808
rs3073485.91010824.A.ATTAC	0.000370574622742472	T1D	2	6q-90806835-91039808
rs56258221.91030441.T.C	1.59965184449095e-07	RA	1	6q-90806835-91039808
rs369393832.90818299.ACAGCCTGAGAT.A	1.34204124562172e-06	MS	1	6q-90806835-91039808
rs34306682.90957120.A.AT	0.000868749693182123	JIA	1	6q-90806835-91039808
rs72928038.90976768.G.A	2.23516492363429e-08	ATD	1	6q-90806835-91039808
rs4142967.90996349.C.T	3.64852384131579e-05	CEL	1	6q-90806835-91039808
rs148639908.90963614.A.AT	1.03726322042346e-06	iCEL	1	6q-90806835-91039808
rs72928038.90976768.G.A	1.02212324894006e-07	iRA	1	6q-90806835-91039808
rs3807306.128580680.G.T	6.22227387869444e-07	RA	1	7q-128549568-128777520
rs17424602.128687940.A.G	8.67263079594125e-06	MS	1	7q-128549568-128777520
rs117731401.128674018.A.G	0.000275343277416607	MS	2	7q-128549568-128777520
rs13222967.128711228.G.A	0.000378338315433873	MS	3	7q-128549568-128777520
rs147103156.128704706.C.T	0.00011403228557748	MS	4	7q-128549568-128777520
rs4268073.128564932.C.T	0.000352857090220736	MS	5	7q-128549568-128777520
rs7801838.128573994.C.T	5.81979227143575e-05	JIA	1	7q-128549568-128777520
rs117731401.128674018.A.G	0.00015785701735101	iCEL	1	7q-128549568-128777520
rs3807306.128580680.G.T	1.63842741822938e-09	iRA	1	7q-128549568-128777520
rs7455711.128702426.G.A	0.000184448046405076	iRA	2	7q-128549568-128777520
rs10486478.26819465.C.T	9.49493884194308e-07	T1D	1	7p-26657962-27205282
rs9886066.27099624.T.C	0.000902368607365865	RA	1	7p-26657962-27205282
rs10951154.27135314.C.T	0.000405365917352154	MS	1	7p-26657962-27205282
rs139020770.26685816.TAC.T	0.000118898596637508	JIA	1	7p-26657962-27205282
rs374370320.27057161.A.G	0.000117722593009631	ATD	1	7p-26657962-27205282
rs111943470.26838733.ACAAGGCAAGG.A	0.000282820912660251	ATD	2	7p-26657962-27205282
rs7805778.26694926.G.A	0.000254789087544113	CEL	1	7p-26657962-27205282
rs4722643.26844230.C.T	0.000639203437982098	iCEL	1	7p-26657962-27205282
rs112839045.27097104.C.T	0.000260920339560617	iRA	1	7p-26657962-27205282
rs3807597.27189195.C.T	0.000204234773960121	iRA	2	7p-26657962-27205282
rs151154771.37390668.AAAG.A	0.000869430439415444	RA	1	7p-37363978-37440453
rs1962401.37377172.G.C	8.30739500774893e-09	MS	1	7p-37363978-37440453
rs74382971.37405228.G.T	8.25040559465794e-10	CEL	1	7p-37363978-37440453
rs77523594.37408401.G.A	2.01623015056304e-09	iCEL	1	7p-37363978-37440453
rs16879645.37400469.T.C	1.13947590171905e-07	iRA	1	7p-37363978-37440453
rs2168587.50256069.G.A	8.09572183761122e-07	T1D	1	7p-50246236-50365063
rs4917014.50305863.T.G	8.16153764473642e-05	T1D	2	7p-50246236-50365063
rs2168587.50256069.G.A	0.000443214418373599	RA	1	7p-50246236-50365063
rs36199046.50271302.C.A	4.62213349198746e-05	MS	1	7p-50246236-50365063
rs75850838.50246714.T.C	0.000929434335242577	iCEL	1	7p-50246236-50365063
rs28590272.50360663.A.G	5.68190329102418e-05	iRA	1	7p-50246236-50365063
rs34046423.50477015.AG.A	2.08106145765839e-10	T1D	1	7p-50366637-50694384
rs11575500.50537210.C.A	0.000722909942735775	T1D	2	7p-50366637-50694384
rs7800411.50418625.T.C	4.99419999555262e-05	CEL	1	7p-50366637-50694384
rs7780389.51015193.T.C	2.01042012696848e-11	T1D	1	7p-50900900-51133350
rs999606.51089910.G.A	6.53185572844551e-05	T1D	2	7p-50900900-51133350
rs10486749.51077711.C.T	0.000145042198326633	RA	1	7p-50900900-51133350
rs75633900.50991099.T.C	0.000955008697892057	ATD	1	7p-50900900-51133350
rs118022556.51014334.G.A	0.000183374823750873	CEL	1	7p-50900900-51133350
rs10262110.51133350.C.T	0.00014237146932019	CEL	2	7p-50900900-51133350
rs11980831.51064111.C.G	0.000308134350198665	iCEL	1	7p-50900900-51133350
rs118022556.51014334.G.A	0.000390027560059419	iCEL	2	7p-50900900-51133350
rs10486749.51077711.C.T	0.000641694631678311	iRA	1	7p-50900900-51133350
rs189186328.51003876.T.C	0.000526462740243566	iRA	2	7p-50900900-51133350
rs2812378.34710260.G.A	0.000215479989972974	RA	1	9p-34649442-34974974
rs2812377.34710450.A.C	8.98195857324629e-08	CEL	1	9p-34649442-34974974
rs2812377.34710450.A.C	9.95423561337683e-08	iCEL	1	9p-34649442-34974974
rs2812378.34710260.G.A	2.29865563339352e-08	iRA	1	9p-34649442-34974974
rs4879840.34932115.C.G	5.50067541704668e-05	iRA	2	9p-34649442-34974974
rs7047205.34971963.C.T	0.000395147432796888	iRA	3	9p-34649442-34974974
rs10974435.4283682.T.C	8.63027993688907e-10	T1D	1	9p-4233390-4321558
rs145936757.4293661.GTA.G	0.00032784031680749	RA	1	9p-4233390-4321558
rs61839660.6094697.C.T	3.59994607665582e-34	T1D	1	10p-6030000-6220000
rs11594656.6122009.T.A	5.85364347642212e-12	T1D	2	10p-6030000-6220000
rs12220852.6133371.T.C	8.78885474131429e-10	T1D	3	10p-6030000-6220000
rs41295159.6148535.C.G	4.24010643442062e-06	T1D	4	10p-6030000-6220000
rs7893467.6079035.G.T	3.75985942775193e-05	T1D	5	10p-6030000-6220000
rs11256899.6168832.T.C	0.00021767269138613	T1D	6	10p-6030000-6220000
rs12722491.6101430.G.T	0.000195497901227968	T1D	7	10p-6030000-6220000
rs41295049.6109676.G.A	0.00040893819993908	T1D	8	10p-6030000-6220000
rs706778.6098949.C.T	4.68568722248372e-05	RA	1	10p-6030000-6220000
rs2104286.6099045.T.C	1.12614574839163e-13	MS	1	10p-6030000-6220000
rs12722502.6093139.C.T	0.000609469737656874	MS	2	10p-6030000-6220000
rs12722496.6096667.A.G	6.12680026174644e-06	JIA	1	10p-6030000-6220000
rs62626308.6040028.C.A	0.000903779898345979	JIA	2	10p-6030000-6220000
rs3134882.6102725.G.A	0.000556191171805525	JIA	3	10p-6030000-6220000
rs706779.6098824.T.C	4.62906331450455e-08	ATD	1	10p-6030000-6220000
rs41295091.6120051.TG.T	0.000499441011441916	ATD	2	10p-6030000-6220000
rs4747846.6074451.G.C	2.96485321410689e-06	CEL	1	10p-6030000-6220000
rs78296807.6131411.T.TTCC	0.000317280100535431	CEL	2	10p-6030000-6220000
rs35285258.6118770.C.T	3.9644387091801e-05	iCEL	1	10p-6030000-6220000
rs12264061.6073487.A.G	0.000544782290332388	iCEL	2	10p-6030000-6220000
rs706778.6098949.C.T	7.55457754047335e-08	iRA	1	10p-6030000-6220000
rs34504591.6513553.G.GA	0.000513560469451177	T1D	1	10p-6388071-6545104
rs71515434.6457523.T.TAAGGTGGA	0.000565585867510414	RA	1	10p-6388071-6545104
rs139371101.6411569.A.G	0.000862222588429617	MS	1	10p-6388071-6545104
rs10906504.6460506.T.A	0.00041996649557273	ATD	1	10p-6388071-6545104
rs646613.6487284.C.T	1.49086151802861e-22	ATD	2	10p-6388071-6545104
rs4396194.6401615.G.A	1.43215282800907e-07	CEL	1	10p-6388071-6545104
rs744254.6392848.G.A	1.09969096781351e-09	iCEL	1	10p-6388071-6545104
rs947474.6390450.G.A	9.89081792327266e-05	iRA	1	10p-6388071-6545104
rs111872542.6526049.C.T	0.000181132773370644	iRA	2	10p-6388071-6545104
rs1108616.81043372.G.C	0.000330994424396446	T1D	1	10q-81020402-81104408
rs1892497.81043707.C.T	0.000727205890266059	MS	1	10q-81020402-81104408
rs1250569.81045207.T.C	3.23745830169692e-12	CEL	1	10q-81020402-81104408
rs1250569.81045207.T.C	7.30768386824023e-18	iCEL	1	10q-81020402-81104408
rs141150173.81061789.G.T	0.00084084376566389	iRA	1	10q-81020402-81104408
rs12416116.90035654.C.A	1.17340272888082e-11	T1D	1	10q-90008047-90220370
rs117659278.90051446.A.G	0.000372689943465513	JIA	1	10q-90008047-90220370
rs286492.90022647.C.T	0.000470972956360104	iRA	1	10q-90008047-90220370
rs598207.118765267.G.C	0.000490822657428243	T1D	1	11q-118341921-118765600
rs7951019.118358027.T.G	0.00042162029281374	ATD	1	11q-118341921-118765600
rs9332855.118382804.G.A	2.07373993755223e-06	JIA	1	11q-118341921-118765600
rs80265526.118463370.G.A	0.000458558499756705	JIA	2	11q-118341921-118765600
rs10892307.118754649.C.G	0.000701140467916112	JIA	3	11q-118341921-118765600
rs147862435.118717594.A.G	0.000447609141003234	JIA	4	11q-118341921-118765600
rs5795129.118491801.A.AC	2.24402008584533e-05	MS	1	11q-118341921-118765600
rs78041268.118763313.G.A	0.000163059110478078	MS	2	11q-118341921-118765600
rs80265526.118463370.G.A	0.000910390514002919	MS	3	11q-118341921-118765600
rs71960818.118553112.TAG.T	4.16740717632412e-10	CEL	1	11q-118341921-118765600
rs10790268.118729391.A.G	1.39849801428017e-13	iCEL	1	11q-118341921-118765600
rs201150316.118740104.AT.A	2.14058806698909e-06	iRA	1	11q-118341921-118765600
rs55661779.128336654.A.G	8.86168371876538e-05	T1D	1	11q-128249430-128480513
rs146253288.128438024.G.A	0.000469957875278765	T1D	2	11q-128249430-128480513
rs112108520.128356485.G.A	0.000571696607662473	JIA	1	11q-128249430-128480513
rs118087633.128393625.A.G	0.000903948224843758	MS	1	11q-128249430-128480513
rs11221332.128380974.C.T	2.04946531842269e-10	CEL	1	11q-128249430-128480513
rs75615392.128349877.G.A	0.000966529815936072	CEL	2	11q-128249430-128480513
rs12800008.128264302.C.A	0.000719376923126538	CEL	3	11q-128249430-128480513
rs61907765.128391937.C.T	1.57031705827293e-15	iCEL	1	11q-128249430-128480513
rs12223943.128395628.G.T	0.000105474595151085	iCEL	2	11q-128249430-128480513
rs12800008.128264302.C.A	0.000376393427909675	iCEL	3	11q-128249430-128480513
rs74351118.128477714.G.C	0.000218996369196751	iCEL	4	11q-128249430-128480513
rs60042129.2214016.G.A	4.13453399127905e-86	T1D	1	11p-2178940-2282254
rs34433635.2270311.C.G	4.12179027092245e-15	T1D	2	11p-2178940-2282254
rs10743152.2195981.T.C	5.72733204805692e-11	T1D	3	11p-2178940-2282254
rs72853963.2224664.G.A	6.06697766580076e-06	T1D	4	11p-2178940-2282254
rs72853956.2222271.G.A	3.34749162880135e-06	T1D	5	11p-2178940-2282254
rs117587169.2207224.G.A	0.000338624993260803	T1D	6	11p-2178940-2282254
rs11043056.2216163.C.T	0.000424762429815776	T1D	7	11p-2178940-2282254
rs11021732.2241272.T.C	0.000229933786415431	T1D	8	11p-2178940-2282254
rs11600470.2277893.G.A	0.000781778625922747	T1D	9	11p-2178940-2282254
rs76240471.2190925.C.T	0.000936453540412771	iRA	1	11p-2178940-2282254
rs10831599.2249928.A.G	0.000770501368464582	iRA	2	11p-2178940-2282254
rs79626160.60745741.G.A	0.00017261130447383	T1D	1	11q-60723898-60836519
rs12281060.60820095.T.A	0.000508653647160731	T1D	2	11q-60723898-60836519
rs929230.60760971.G.A	1.08191944696933e-07	MS	1	11q-60723898-60836519
rs118145034.60747243.C.T	7.94558200222548e-05	CEL	1	11q-60723898-60836519
rs175112.60825022.A.T	1.61268018104258e-05	iCEL	1	11q-60723898-60836519
rs118145034.60747243.C.T	1.84932738442946e-05	iCEL	2	11q-60723898-60836519
rs7929471.60765553.C.T	0.000240172898629728	iRA	1	11q-60723898-60836519
rs3184504.111884608.T.C	8.29588456698132e-40	T1D	1	12q-111699146-113030487
rs73207635.112714268.T.A	0.000174270723051523	T1D	2	12q-111699146-113030487
rs61941319.112527140.T.C	0.000325429718184441	MS	1	12q-111699146-113030487
rs3184504.111884608.T.C	8.8282041417952e-06	JIA	1	12q-111699146-113030487
rs11066188.112610714.G.A	4.06520442758251e-05	ATD	1	12q-111699146-113030487
rs3742004.111798553.A.G	0.000214766390414876	ATD	2	12q-111699146-113030487
rs653178.112007756.C.T	5.3592869472193e-20	CEL	1	12q-111699146-113030487
rs146729113.112884716.C.T	0.000913986408315671	CEL	2	12q-111699146-113030487
rs3184504.111884608.T.C	8.44543987356787e-25	iCEL	1	12q-111699146-113030487
rs7295442.112986747.T.G	0.000123937642846991	iCEL	2	12q-111699146-113030487
rs146729113.112884716.C.T	0.000160171422374694	iCEL	3	12q-111699146-113030487
rs11831995.113027020.C.T	0.000354957573640229	iCEL	4	12q-111699146-113030487
rs150640368.111725497.G.A	9.24435696819574e-05	iRA	1	12q-111699146-113030487
rs77381254.112178967.G.A	0.000726480445925891	iRA	2	12q-111699146-113030487
rs4759229.56474480.A.G	1.09974870231235e-22	T1D	1	12q-56369506-56482180
rs77508451.56428244.G.A	0.000152995917138301	T1D	2	12q-56369506-56482180
rs35108074.56384062.C.G	0.000501963991739509	T1D	3	12q-56369506-56482180
rs7971751.56478658.A.C	2.73421523897604e-05	iRA	1	12q-56369506-56482180
rs12422499.56741698.G.C	1.99473642509071e-09	iCEL	1	12q-56623347-56753822
rs3809129.56711371.C.T	4.04317564226287e-09	iCEL	2	12q-56623347-56753822
rs75382075.56749741.C.T	0.000982281246400791	iRA	1	12q-56623347-56753822
rs7963927.58046272.T.G	1.04235871413758e-05	T1D	1	12q-57626582-58488667
rs2069506.58142854.C.A	1.13647050954212e-06	RA	1	12q-57626582-58488667
rs6581155.58178162.A.G	9.44379364293263e-07	MS	1	12q-57626582-58488667
rs192015502.58441376.C.T	1.22155459636434e-06	JIA	1	12q-57626582-58488667
rs12310023.58302561.T.G	0.000246718061793463	ATD	1	12q-57626582-58488667
rs78914828.58218630.C.T	0.000236976968604805	CEL	1	12q-57626582-58488667
rs149323509.57793036.T.C	0.000982279670084212	CEL	2	12q-57626582-58488667
rs191813978.57785947.G.A	0.000145672392044203	iCEL	1	12q-57626582-58488667
rs10783836.58076367.C.T	6.92045570452543e-06	iRA	1	12q-57626582-58488667
rs9585056.100081766.C.T	5.00471409225904e-09	T1D	1	13q-100036418-100108807
rs1058143.100038336.T.C	0.000462444756397643	MS	1	13q-100036418-100108807
rs4462451.100036873.A.G	9.29574642797495e-07	CEL	1	13q-100036418-100108807
rs61972482.100073365.G.A	0.000750646515923089	CEL	2	13q-100036418-100108807
rs4462451.100036873.A.G	1.45290514791342e-08	iCEL	1	13q-100036418-100108807
rs9517725.100085133.T.C	0.000753259027266427	iCEL	2	13q-100036418-100108807
rs9517735.100100416.A.T	0.000324878307052749	iRA	1	13q-100036418-100108807
rs77900571.42917860.C.T	1.54332577909075e-05	T1D	1	13q-42834735-43101763
rs2093816.43046036.C.T	3.16762052548307e-05	JIA	1	13q-42834735-43101763
rs17063163.42876091.A.G	2.35022991543371e-17	ATD	1	13q-42834735-43101763
rs140825310.42935435.T.G	1.18004376202605e-07	ATD	2	13q-42834735-43101763
rs182920022.43017286.C.T	2.19500557280137e-08	ATD	3	13q-42834735-43101763
rs11617942.42973378.C.T	8.55591263385975e-22	ATD	4	13q-42834735-43101763
rs7990020.43044946.A.C	1.14806746234971e-07	CEL	1	13q-42834735-43101763
rs79344245.43050454.T.C	3.26080051798098e-08	iCEL	1	13q-42834735-43101763
rs238253.42916029.C.T	0.000210526512629638	iRA	1	13q-42834735-43101763
rs34552516.101306841.TC.T	9.69423453342595e-10	T1D	1	14q-101290463-101328739
rs35431412.101297454.T.C	0.00066069905620716	T1D	2	14q-101290463-101328739
rs434943.69314059.G.A	1.00065798073995e-07	T1D	1	14q-69168821-69318062
rs141935757.69272847.C.CAG	0.000950991420952688	RA	1	14q-69168821-69318062
rs754944.69234312.A.G	5.90644050757513e-05	MS	1	14q-69168821-69318062
rs117149247.69269312.G.A	4.89407527730293e-08	JIA	1	14q-69168821-69318062
rs1051533.69259662.C.A	7.49556406153137e-06	JIA	2	14q-69168821-69318062
rs74462854.69187401.G.A	0.000461703166153169	JIA	3	14q-69168821-69318062
rs12587612.69172880.T.C	0.000200021056115606	ATD	1	14q-69168821-69318062
rs146448606.69182999.G.A	0.000635210408727481	ATD	2	14q-69168821-69318062
rs11851414.69259502.T.C	1.30628428769977e-05	CEL	1	14q-69168821-69318062
rs145963809.69290766.A.G	0.000778501932955384	CEL	2	14q-69168821-69318062
rs11847049.69259406.C.G	5.82250953576729e-08	iCEL	1	14q-69168821-69318062
rs146447685.69241238.G.A	0.000363755463610767	iRA	1	14q-69168821-69318062
rs188612615.81230799.C.T	0.000873034757792907	MS	1	14q-81056838-81567678
rs2300519.81458762.T.A	1.01952039843347e-30	ATD	1	14q-81056838-81567678
X14.81094075.TATTA.T	0.000533778523808296	ATD	2	14q-81056838-81567678
rs17111361.81457406.T.C	0.000119750506893721	iRA	1	14q-81056838-81567678
rs4900384.98498951.A.G	1.82141673856666e-07	T1D	1	14q-98368955-98530673
rs35384748.98369412.G.A	1.67706876182272e-10	JIA	1	14q-98368955-98530673
rs201820427.98369871.T.C	1.58731630685147e-17	JIA	2	14q-98368955-98530673
rs76053226.98380508.C.T	5.31582123876264e-29	JIA	3	14q-98368955-98530673
rs34688042.98492365.CT.C	2.75177107563972e-07	CEL	1	14q-98368955-98530673
rs61980009.98490456.C.T	7.44773910258214e-05	iCEL	1	14q-98368955-98530673
rs72727394.38847022.C.T	8.25166464541844e-08	T1D	1	15q-38814377-38972177
rs11858911.38867914.T.C	0.000603547656541907	RA	1	15q-38814377-38972177
rs7170151.38846678.C.T	0.000232737129833145	MS	1	15q-38814377-38972177
rs4924273.38846738.G.C	0.000155189852612416	ATD	1	15q-38814377-38972177
rs12908309.38928677.G.A	0.000198664607161407	CEL	1	15q-38814377-38972177
rs7173298.38852675.G.A	0.000238375789072036	iCEL	1	15q-38814377-38972177
rs8043085.38828140.G.T	3.43809313901849e-09	iRA	1	15q-38814377-38972177
rs2289261.67457485.G.C	1.63403155135901e-06	CEL	1	15q-67414055-67469568
rs2289261.67457485.G.C	2.99026202537609e-07	iCEL	1	15q-67414055-67469568
rs34593439.79234957.G.A	1.04229508388504e-13	T1D	1	15q-79020743-79263361
rs10152868.79230969.A.G	0.000105719379632275	T1D	2	15q-79020743-79263361
rs11373601.79092179.C.CT	0.000881341686772099	RA	1	15q-79020743-79263361
rs11420903.79225291.C.CA	0.000720633016951678	MS	1	15q-79020743-79263361
rs3784539.79219188.C.T	1.16710101062818e-05	CEL	1	15q-79020743-79263361
rs34593439.79234957.G.A	1.31910643236942e-06	iCEL	1	15q-79020743-79263361
rs6495351.79212118.C.T	0.000147770553912409	iCEL	2	15q-79020743-79263361
rs12927355.11194771.C.T	5.9163990701884e-18	T1D	1	16p-11017058-11307024
rs248832.11284109.A.G	1.96613384421159e-05	T1D	2	16p-11017058-11307024
rs40366.11297737.T.G	0.000125903489039231	JIA	1	16p-11017058-11307024
rs6498162.11212708.G.A	3.91100983117047e-12	MS	1	16p-11017058-11307024
rs7200940.11164567.G.C	0.000317383772743239	MS	2	16p-11017058-11307024
rs9923856.11210415.T.C	4.28877204279617e-05	CEL	1	16p-11017058-11307024
rs144980433.11211840.C.CT	0.00094755169289364	CEL	2	16p-11017058-11307024
rs876476.11150248.G.A	4.52955264909936e-05	iCEL	1	16p-11017058-11307024
rs78226514.11229554.A.C	0.000772027557949588	iCEL	2	16p-11017058-11307024
rs6498177.11328249.T.C	1.35827501587105e-08	T1D	1	16p-11313051-11477919
rs11642719.11464383.C.G	3.39974325641278e-05	T1D	2	16p-11313051-11477919
rs192727470.11389750.A.C	0.000548753036917459	T1D	3	16p-11313051-11477919
rs11074956.11337721.G.T	3.0896757271066e-05	JIA	1	16p-11313051-11477919
rs147842152.11436802.A.G	0.000565048513727718	JIA	2	16p-11313051-11477919
rs1646073.11325215.A.G	3.6529100053957e-05	MS	1	16p-11313051-11477919
rs243325.11354497.T.C	0.000372229837035512	CEL	1	16p-11313051-11477919
rs11074964.11455169.C.G	2.98668649746372e-05	iCEL	1	16p-11313051-11477919
rs12600100.11326130.G.A	0.000489032787231931	iRA	1	16p-11313051-11477919
rs151234.28505660.G.C	1.29893404194578e-11	T1D	1	16p-28295306-29027807
rs4788115.28998111.T.A	2.73903986754938e-05	T1D	2	16p-28295306-29027807
rs72791888.28551803.G.A	7.05619465005066e-05	ATD	1	16p-28295306-29027807
rs117217782.28824811.C.T	0.000483397569670029	ATD	2	16p-28295306-29027807
rs62036658.28850371.T.G	0.000895578909778039	JIA	1	16p-28295306-29027807
rs370272231.28559154.GA.G	0.00045241346962607	RA	1	16p-28295306-29027807
rs112517029.28567754.C.T	0.000373674503322225	RA	2	16p-28295306-29027807
rs151234.28505660.G.C	5.30663137297883e-05	CEL	1	16p-28295306-29027807
rs151320.28568678.C.T	1.29149770516779e-05	iCEL	1	16p-28295306-29027807
rs186083906.29007182.G.A	0.000338031418011717	iRA	1	16p-28295306-29027807
rs377692833.28628520.G.A	0.000322894931779486	iRA	2	16p-28295306-29027807
X16.28376532.G.A	9.29451169360548e-05	iRA	3	16p-28295306-29027807
rs57348955.31185882.G.A	4.94963622553045e-07	ATD	1	16p-30455434-31384648
rs146490489.31204751.A.C	0.000520721788547982	MS	1	16p-30455434-31384648
rs9796793.30495652.G.A	0.000591065222519842	MS	2	16p-30455434-31384648
rs28853644.30801027.C.T	0.000478216082624019	RA	1	16p-30455434-31384648
rs72799321.30874830.G.T	0.000116618019416975	iCEL	1	16p-30455434-31384648
rs150376663.30613095.C.CTATATA	0.000783538366295667	iRA	1	16p-30455434-31384648
rs62051471.31309805.C.T	0.000688154145685322	iRA	2	16p-30455434-31384648
rs201466745.30900833.CAG.C	0.000486326089880475	iRA	3	16p-30455434-31384648
rs8056814.75252327.G.A	2.66060975994362e-17	T1D	1	16q-75202998-75521030
rs145487510.75460779.C.T	0.000751556906730776	T1D	2	16q-75202998-75521030
rs34969622.75314035.T.C	7.78951448420911e-05	MS	1	16q-75202998-75521030
rs112598277.75311817.T.C	0.000588786035545181	JIA	1	16q-75202998-75521030
rs17696754.75405614.A.T	0.000980107878237046	CEL	1	16q-75202998-75521030
rs33928862.75308440.TCAGCCTCCTGAG.T	0.000191433104431514	iRA	1	16q-75202998-75521030
rs35503505.38057780.CTTG.C	5.82050875169027e-08	T1D	1	17q-37382674-38240216
rs190852402.37915314.A.T	0.000527567789778371	T1D	2	17q-37382674-38240216
rs34170568.38055921.A.ATT	1.33686602980037e-05	RA	1	17q-37382674-38240216
rs142769246.38163609.C.CA	8.87007568071797e-05	MS	1	17q-37382674-38240216
rs138576332.37934349.T.C	0.000184821949613153	MS	2	17q-37382674-38240216
rs7207600.38091660.G.A	0.000351992976934322	MS	3	17q-37382674-38240216
rs34341496.37826316.G.A	0.000385536057729069	MS	4	17q-37382674-38240216
rs4533315.37611679.A.T	0.000469097414249481	MS	5	17q-37382674-38240216
rs11078921.37908867.C.A	4.03662158538934e-05	JIA	1	17q-37382674-38240216
rs75504872.37692795.T.A	0.000132260258506566	CEL	1	17q-37382674-38240216
rs34170568.38055921.A.ATT	1.36242210247906e-09	iRA	1	17q-37382674-38240216
rs1893217.12809340.A.G	1.58851819864523e-17	T1D	1	18p-12738413-12924117
rs2542162.12820900.C.T	1.19813894622262e-06	T1D	2	18p-12738413-12924117
rs11664870.12854429.A.T	0.000685739212793237	T1D	3	18p-12738413-12924117
rs559406.12857002.G.T	9.7410733888604e-06	JIA	1	18p-12738413-12924117
rs2847281.12821593.A.G	0.000186352087273753	ATD	1	18p-12738413-12924117
rs559406.12857002.G.T	1.55558518156056e-08	CEL	1	18p-12738413-12924117
rs12967678.12805388.G.A	0.00050819502605251	CEL	2	18p-12738413-12924117
rs12967678.12805388.G.A	3.18938394077613e-12	iCEL	1	18p-12738413-12924117
rs559406.12857002.G.T	5.30701222942183e-06	iCEL	2	18p-12738413-12924117
rs11080612.12921361.C.T	0.000496647573976743	iCEL	3	18p-12738413-12924117
rs61277070.12754160.T.G	7.68845686413858e-07	iRA	1	18p-12738413-12924117
rs3826556.12841406.C.G	0.000396750271103072	iRA	2	18p-12738413-12924117
rs141207893.12775923.T.C	0.000479517926685246	iRA	3	18p-12738413-12924117
rs1808094.67526026.T.C	1.1643970245845e-07	T1D	1	18q-67480632-67569547
rs1790962.67519444.T.G	0.000666878235205617	JIA	1	18q-67480632-67569547
rs1788229.67533961.T.G	0.000731529854333743	JIA	2	18q-67480632-67569547
X18.67505326.T.TAAAAAAAC	0.000385757672580703	ATD	1	18q-67480632-67569547
rs1808094.67526026.T.C	3.74504770004215e-05	CEL	1	18q-67480632-67569547
rs1788103.67538824.A.G	4.65873077383884e-07	iCEL	1	18q-67480632-67569547
rs17208015.67557034.A.G	0.000420315037055364	iCEL	2	18q-67480632-67569547
rs4094864.67545498.G.A	1.00980569311754e-05	iRA	1	18q-67480632-67569547
rs34536443.10463118.G.C	1.20581788916215e-14	T1D	1	19p-10396336-10628468
rs12720356.10469975.A.C	2.1313155814146e-06	T1D	2	19p-10396336-10628468
rs4804130.10411029.C.G	0.000137858450950135	T1D	3	19p-10396336-10628468
rs34536443.10463118.G.C	7.60441893176338e-10	RA	1	19p-10396336-10628468
rs192560669.10408439.A.C	8.96562493293713e-05	RA	2	19p-10396336-10628468
rs34536443.10463118.G.C	5.16871726753962e-05	MS	1	19p-10396336-10628468
rs192560669.10408439.A.C	0.000409886536378687	MS	2	19p-10396336-10628468
rs34536443.10463118.G.C	7.16169715363635e-07	JIA	1	19p-10396336-10628468
rs145569324.10511295.G.A	0.000234732948694965	JIA	2	19p-10396336-10628468
rs34536443.10463118.G.C	2.67238079159533e-06	CEL	1	19p-10396336-10628468
rs3093029.10399551.C.G	0.00013232055426095	CEL	2	19p-10396336-10628468
rs34536443.10463118.G.C	4.41097096802464e-06	iCEL	1	19p-10396336-10628468
rs73510898.10416444.G.A	0.000532267350582544	iCEL	2	19p-10396336-10628468
rs35018800.10464843.G.A	0.000602044297772644	iCEL	3	19p-10396336-10628468
rs34536443.10463118.G.C	2.11632070801592e-13	iRA	1	19p-10396336-10628468
rs35018800.10464843.G.A	2.60458737696024e-08	iRA	2	19p-10396336-10628468
rs75231016.10420982.G.C	0.000138772151331431	iRA	3	19p-10396336-10628468
rs80066865.10401674.C.G	0.000919214385493425	iRA	4	19p-10396336-10628468
rs112445263.47203356.C.A	5.89914497421217e-08	T1D	1	19q-47151378-47306280
rs71340606.47176838.CATAG.C	0.000227183213903936	T1D	2	19q-47151378-47306280
rs142793887.47191960.T.C	0.00050701057778054	T1D	3	19q-47151378-47306280
rs314668.47166742.T.C	0.000602496022781513	CEL	1	19q-47151378-47306280
rs76081019.47151724.A.G	4.75534364861202e-05	iCEL	1	19q-47151378-47306280
rs516246.49206172.C.T	1.94923307868695e-10	T1D	1	19q-49094856-49278082
rs3786750.49095463.G.C	0.000373156011688649	MS	1	19q-49094856-49278082
rs516246.49206172.C.T	0.000866195361110463	iCEL	1	19q-49094856-49278082
rs28745907.49257141.T.G	0.000389721167186976	iCEL	2	19q-49094856-49278082
rs202535.1666989.C.A	6.78682136083273e-09	T1D	1	20p-1497197-1689461
rs1535883.1612819.A.G	4.30409275907421e-05	T1D	2	20p-1497197-1689461
rs34034261.44771542.T.C	6.85254712166602e-06	MS	1	20q-44594228-44784336
rs1569721.44768710.T.C	0.000914146487338802	MS	2	20q-44594228-44784336
rs73622653.44776883.G.A	8.63291192361715e-06	JIA	1	20q-44594228-44784336
rs77659338.44664493.G.T	0.000639435665625122	ATD	1	20q-44594228-44784336
rs6017716.44602621.G.C	1.24260406939926e-07	CEL	1	20q-44594228-44784336
rs6017716.44602621.G.C	2.55734493670199e-08	iCEL	1	20q-44594228-44784336
rs4810485.44747947.T.G	5.18248969896021e-06	iRA	1	20q-44594228-44784336
rs11203203.43836186.G.A	1.0940788197969e-14	T1D	1	21q-43810084-43887145
rs35735840.43867892.A.G	2.7034113373712e-05	T1D	2	21q-43810084-43887145
rs11203203.43836186.G.A	0.000208129273125441	ATD	1	21q-43810084-43887145
rs1893592.43855067.A.C	5.07292937133281e-11	CEL	1	21q-43810084-43887145
rs111476231.43822176.A.C	0.000134253641046608	CEL	2	21q-43810084-43887145
rs1893592.43855067.A.C	1.95536426911908e-11	iCEL	1	21q-43810084-43887145
rs12483051.43850713.C.G	0.000121573506126271	iCEL	2	21q-43810084-43887145
rs34367818.43869596.T.G	4.68105166166907e-05	iRA	1	21q-43810084-43887145
rs56132007.45622705.G.A	3.92969270359128e-06	T1D	1	21q-45589980-45703660
rs58139755.45618128.T.G	0.000147967893417693	CEL	1	21q-45589980-45703660
rs59380543.45617996.C.T	6.37555275676083e-09	iCEL	1	21q-45589980-45703660
rs7444.21976934.T.C	0.00055196243516332	RA	1	22q-21712414-22022005
X22.21986860.A.G	1.60716526609187e-05	JIA	1	22q-21712414-22022005
X22.21906505.G.A	1.75197349397525e-05	JIA	2	22q-21712414-22022005
rs7444.21976934.T.C	1.90287603428183e-07	CEL	1	22q-21712414-22022005
rs140264580.21811585.A.G	0.000657004328399011	CEL	2	22q-21712414-22022005
rs5749495.21940310.A.G	3.32056464184509e-10	iCEL	1	22q-21712414-22022005
rs7444.21976934.T.C	3.95558939568437e-05	iRA	1	22q-21712414-22022005
rs4823076.30519414.G.A	2.57158830728338e-09	T1D	1	22q-29925296-30668308
X22.30233283.G.A	0.000472813265295042	T1D	2	22q-29925296-30668308
rs3958025.30229399.C.G	0.000219804754866163	MS	1	22q-29925296-30668308
rs12628506.30108660.C.T	0.000731430433256103	MS	2	22q-29925296-30668308
rs141367239.30367506.AATAC.A	0.000618631002129236	JIA	1	22q-29925296-30668308
rs148291448.30199080.A.T	0.000771218824734001	JIA	2	22q-29925296-30668308
rs112868265.30341532.A.T	0.000981591407738657	JIA	3	22q-29925296-30668308
rs4823073.30512258.G.A	5.10561416171724e-05	ATD	1	22q-29925296-30668308
rs200880308.30474595.A.AC	7.6451984066144e-05	CEL	1	22q-29925296-30668308
rs58038262.30426628.G.C	0.000348471139490895	iRA	1	22q-29925296-30668308
rs9622555.37555585.G.T	0.000123150977525852	T1D	1	22q-37537514-37562111
rs3218251.37545505.T.A	2.85660848038855e-06	RA	1	22q-37537514-37562111
rs229493.37560667.G.T	0.000584803600431274	MS	1	22q-37537514-37562111
rs9607418.37552894.C.A	1.07026575211062e-07	iRA	1	22q-37537514-37562111
rs2858484.37586676.G.C	3.75684404848984e-08	T1D	1	22q-37568670-37661414
rs2284038.37635055.A.G	0.000930852537453385	T1D	2	22q-37568670-37661414
rs11374583.37628053.A.AG	7.18312599629681e-06	ATD	1	22q-37568670-37661414
rs9610680.37621951.G.A	9.15069769112868e-05	CEL	1	22q-37568670-37661414
rs2157206.37636351.C.A	1.23833429305236e-06	iCEL	1	22q-37568670-37661414
rs13054809.37650844.T.C	0.000165742261039114	iCEL	2	22q-37568670-37661414
