# Supplementary material for: Stochastic search and joint fine-mapping increases accuracy and identifies previously unreported associations in immune-mediated diseases
Source: Nat Commun. 2019 Jul 19;10:3216. doi: 10.1038/s41467-019-11271-0 (PMC6642100; doi:10.1038/s41467-019-11271-0)
Supplement: Supplementary file 4 — Supplementary Dataset 3 [file 41467_2019_11271_MOESM4_ESM.csv]

SNP	Region	Group	rsID	Position	Alleles	MAF..UK.	ATD.Total	ATD	MS.Total	MS	T1D.Total	T1D	iRA.Total	iRA	CEL.Total	CEL	iCEL.Total	iCEL	JIA.Total	JIA	RA.Total	RA
rs3748825.2483270.T.C	1p-2406887-2785671	A	rs3748825	2483270	T > C	0.49718125			0.00095783	7.83E-05			0.001687496	9.93E-05	0.000760817	0.000120432	0.018789829	0.001662859			0.000199264	1.33E-05
rs2227312.2487663.C.A	1p-2406887-2785671	A	rs2227312	2487663	C > A	0.487686823				8.66E-05				0.000130139		8.58E-05		0.001755675				1.76E-05
rs2182176.2499254.G.A	1p-2406887-2785671	A	rs2182176	2499254	G > A	0.486111927				6.64E-05				0.000163968		5.61E-05		0.001263778				1.79E-05
rs150913279.2499810.A.G	1p-2406887-2785671	A	rs150913279	2499810	A > G	0.487485064				6.40E-05				0.000162347		6.07E-05		0.001580616				1.78E-05
rs4648647.2500893.G.A	1p-2406887-2785671	A	rs4648647	2500893	G > A	0.48735774				6.31E-05				0.000163569		6.32E-05		0.001718504				1.76E-05
rs10797432.2501338.C.T	1p-2406887-2785671	A	rs10797432	2501338	C > T	0.48744197				6.30E-05				0.000160155		6.38E-05		0.001735581				1.77E-05
rs10910092.2501516.A.G	1p-2406887-2785671	A	rs10910092	2501516	A > G	0.487449805				6.15E-05				0.000160097		6.39E-05		0.001752227				1.77E-05
rs10910094.2506488.C.T	1p-2406887-2785671	A	rs10910094	2506488	C > T	0.493723923				0.000286349				0.000109312		5.00E-05		0.001078381				2.17E-05
rs10752745.2507938.A.G	1p-2406887-2785671	A	rs10752745	2507938	A > G	0.484409708				6.09E-05				0.000149243		6.59E-05		0.002272354				1.74E-05
rs734999.2513216.C.T	1p-2406887-2785671	A	rs734999	2513216	C > T	0.486178527				6.44E-05				0.000191975		6.47E-05		0.001941598				2.01E-05
rs2016366.2513678.A.T	1p-2406887-2785671	A	rs2016366	2513678	A > T	0.486137392				6.33E-05				0.000197379		6.64E-05		0.002028255				2.04E-05
rs2234167.2494330.G.A	1p-2406887-2785671	B	rs2234167	2494330	G > A	0.136559519			0.000360033	8.73E-05			0.0249818	0.001234828	0.000235753	5.08E-05	0.006450431	0.00115328			0.000246048	6.01E-05
rs28734787.2504363.T.C	1p-2406887-2785671	B	rs28734787	2504363	T > C	0.136185383				7.98E-05				0.000883286		5.41E-05		0.001359728				4.78E-05
rs10910093.2505713.C.T	1p-2406887-2785671	B	rs10910093	2505713	C > T	0.136322501				7.89E-05				0.00112008		7.48E-05		0.002791873				4.56E-05
rs12129508.2511388.G.A	1p-2406887-2785671	B	rs12129508	2511388	G > A	0.136816125				7.94E-05				0.000573126		4.05E-05		0.001055212				3.37E-05
rs10910097.2521430.C.T	1p-2406887-2785671	B	rs10910097	2521430	C > T	0.192965858				3.47E-05				0.02117048		1.55E-05		9.03E-05				5.89E-05
rs4385650.2499898.G.A	1p-2406887-2785671	C	rs4385650	2499898	G > A	0.35501949			1.000318739	0.002843179			0.908836252	0.004257631	1.003953978	6.91E-05	1.00651202	7.19E-05			0.449547741	0.000306197
rs10797431.2501222.G.T	1p-2406887-2785671	C	rs10797431	2501222	G > T	0.370707724				0.041008469				0.011793739		0.006721827		0.005422131				0.000584806
rs4310388.2507415.G.T	1p-2406887-2785671	C	rs4310388	2507415	G > T	0.381941588				2.03E-05				0.020929514		2.88E-05		2.15E-05				0.001462651
rs2843401.2528133.T.C	1p-2406887-2785671	C	rs2843401	2528133	T > C	0.34047717				0.006126456				0.020793676		0.000229975		0.000336591				0.008614658
rs2843402.2528682.T.C	1p-2406887-2785671	C	rs2843402	2528682	T > C	0.339617245				0.006152729				0.016026318		0.000206163		0.000278914				0.008027893
rs2764845.2528999.G.T	1p-2406887-2785671	C	rs2764845	2528999	G > T	0.36415937				0.035436128				0.001654765		0.002093781		0.003282631				0.001234403
rs2843403.2529097.T.C	1p-2406887-2785671	C	rs2843403	2529097	T > C	0.364047717				0.033757721				0.001620092		0.002125392		0.00334301				0.00121536
rs2764842.2529192.A.G	1p-2406887-2785671	C	rs2764842	2529192	A > G	0.34047717				0.007152739				0.017171087		0.000228614		0.00034753				0.008614658
rs2764841.2529360.G.A	1p-2406887-2785671	C	rs2764841	2529360	G > A	0.364010499				0.034955473				0.00156305		0.002174553		0.003244202				0.001236756
rs2764840.2529437.C.T	1p-2406887-2785671	C	rs2764840	2529437	C > T	0.361538462				0.051008669				0.003525998		0.004354589		0.010652247				0.001972563
rs34705971.2530341.A.AG	1p-2406887-2785671	C	rs34705971	2530341	A > AG	0.339611369				0.006154077				0.016116087		0.00020952		0.000246427				0.007995569
rs2843404.2530558.T.C	1p-2406887-2785671	C	rs2843404	2530558	T > C	0.338684845				0.008789129				0.010056062		0.000250399		0.000284512				0.007073201
rs2764848.2530694.G.A	1p-2406887-2785671	C	rs2764848	2530694	G > A	0.33960941				0.006137869				0.016205492		0.000210044		0.000246952				0.007983864
rs2985855.2531372.A.C	1p-2406887-2785671	C	rs2985855	2531372	A > C	0.339607451				0.006168556				0.015732401		0.000209778		0.000245534				0.00797236
rs6689711.2531467.T.C	1p-2406887-2785671	C	rs6689711	2531467	T > C	0.339603534				0.006182431				0.015729383		0.000209958		0.000244759				0.007987487
rs6681973.2531505.C.T	1p-2406887-2785671	C	rs6681973	2531505	C > T	0.363969364				0.035983321				0.001648805		0.00201464		0.002227224				0.001229282
rs6682043.2531514.C.A	1p-2406887-2785671	C	rs6682043	2531514	C > A	0.339603534				0.006182431				0.015788358		0.000209958		0.000244759				0.007987487
rs141426426.2532123.TCAAACAAACAAA.T	1p-2406887-2785671	C	rs141426426	2532123	TCAAACAAACAAA > T	0.339999216				0.005322605				0.02780572		0.000199906		0.000217964				0.007480619
rs139552946.2532159.C.CTGT	1p-2406887-2785671	C	rs139552946	2532159	C > CTGT	0.339999216				0.005322605				0.02780572		0.000199906		0.000217964				0.007480619
rs2985859.2532416.T.C	1p-2406887-2785671	C	rs2985859	2532416	T > C	0.339448787				0.006573817				0.023355792		0.000217235		0.000241543				0.00847694
rs34791736.2532453.C.CT	1p-2406887-2785671	C	rs34791736	2532453	C > CT	0.339448787				0.006573817				0.023355792		0.000217235		0.000241543				0.00847694
rs3001837.2532506.G.A	1p-2406887-2785671	C	rs3001837	2532506	G > A	0.339448787				0.006573817				0.022495507		0.00021757		0.000241773				0.00847694
rs2985857.2532624.C.T	1p-2406887-2785671	C	rs2985857	2532624	C > T	0.34047717				0.0053008				0.01653722		0.00024213		0.000293293				0.007803612
rs6424092.2532899.C.A	1p-2406887-2785671	C	rs6424092	2532899	C > A	0.34047717				0.0053008				0.016511565		0.00024213		0.000336563				0.007803612
rs10910098.2533250.C.A	1p-2406887-2785671	C	rs10910098	2533250	C > A	0.34047717				0.0053008				0.01728109		0.000220104		0.000276283				0.007075181
rs10910099.2533552.A.C	1p-2406887-2785671	C	rs10910099	2533552	A > C	0.34047717				0.0053008				0.018649702		0.00024213		0.000320383				0.007803612
rs72644697.2533605.G.A	1p-2406887-2785671	C	rs72644697	2533605	G > A	0.337290161				0.005683126				0.024562534		0.000242439		0.000244782				0.006599762
rs60520190.2533706.G.A	1p-2406887-2785671	C	rs60520190	2533706	G > A	0.339466416				0.006550948				0.025127853		0.000219785		0.000256778				0.008556822
rs11585048.2534087.C.T	1p-2406887-2785671	C	rs11585048	2534087	C > T	0.340312629				0.004271258				0.020896055		0.000247835		0.000306732				0.007563178
rs4648653.2535895.C.T	1p-2406887-2785671	C	rs4648653	2535895	C > T	0.340024681				0.002961047				0.018301288		0.000236985		0.000270415				0.008230505
rs4445406.2539400.T.C	1p-2406887-2785671	C	rs4445406	2539400	T > C	0.355327026				0.029849861				0.001628226		0.064909589		0.062851344				0.001538813
rs10910108.2539532.A.G	1p-2406887-2785671	C	rs10910108	2539532	A > G	0.355491567				0.037110395				0.001784113		0.065337765		0.066238347				0.001731161
rs4278312.2539555.A.G	1p-2406887-2785671	C	rs4278312	2539555	A > G	0.355477855				0.036510797				0.001794378		0.070408613		0.071194585				0.001716691
rs4422947.2539590.C.T	1p-2406887-2785671	C	rs4422947	2539590	C > T	0.355460226				0.03542858				0.001808736		0.056528304		0.067349415				0.001676216
rs60687045.2539603.G.A	1p-2406887-2785671	C	rs60687045	2539603	G > A	0.335170712				0.002683818				0.010938939		0.001157334		0.000813348				0.005216905
rs4073285.2539796.C.T	1p-2406887-2785671	C	rs4073285	2539796	C > T	0.34047717				0.002895069				0.027300507		0.001292057		0.001198591				0.010548641
rs4073286.2539901.A.C	1p-2406887-2785671	C	rs4073286	2539901	A > C	0.355393626				0.034960752				0.001801237		0.069356762		0.072261314				0.001744967
rs142350479.2539946.CAT.C	1p-2406887-2785671	C	rs142350479	2539946	CAT > C	0.335147206				0.003281318				0.016111975		0.00116635		0.000847778				0.006533198
rs145629728.2539981.CACAT.C	1p-2406887-2785671	C	rs145629728	2539981	CACAT > C	0.33430687				0.00227751				0.01074934		0.001301802		0.000941582				0.005064712
rs10797438.2540262.C.T	1p-2406887-2785671	C	rs10797438	2540262	C > T	0.353742336				0.009079664				0.001578734		0.023731654		0.031721737				0.001079551
rs12046118.2540343.A.C	1p-2406887-2785671	C	rs12046118	2540343	A > C	0.357044916				0.016914499				0.001463073		0.037567608		0.032861047				0.001576229
rs10797439.2540364.G.A	1p-2406887-2785671	C	rs10797439	2540364	G > A	0.357046875				0.016894036				0.001441538		0.036798889		0.032628823				0.001549754
rs10797440.2541269.A.G	1p-2406887-2785671	C	rs10797440	2541269	A > G	0.35425359				0.011292854				0.001721904		0.031338202		0.036566152				0.001221834
rs10910111.2542653.A.G	1p-2406887-2785671	C	rs10910111	2542653	A > G	0.357722669				0.008652718				0.001252805		0.018195854		0.016388402				0.00094053
rs10752748.2544640.G.A	1p-2406887-2785671	C	rs10752748	2544640	G > A	0.333973869				0.002175693				0.015842063		0.00151406		0.001337826				0.005259888
rs6684865.2546229.G.A	1p-2406887-2785671	C	rs6684865	2546229	G > A	0.335088441				0.0023792				0.011194071		0.001412523		0.00099828				0.00487816
rs10752749.2548852.A.C	1p-2406887-2785671	C	rs10752749	2548852	A > C	0.35592055				0.052358911				0.001560065		0.055011138		0.064284082				0.001703783
rs10910112.2551053.T.C	1p-2406887-2785671	C	rs10910112	2551053	T > C	0.355399502				0.031753226				0.001492888		0.055389701		0.058381591				0.001803169
rs10797441.2551660.T.G	1p-2406887-2785671	C	rs10797441	2551660	T > G	0.335088441				0.002054988				0.009555677		0.001131008		0.000791746				0.005413063
rs6673993.2552071.T.C	1p-2406887-2785671	C	rs6673993	2552071	T > C	0.355450432				0.030311735				0.001303602		0.046453553		0.05089954				0.001700912
rs373557482.2552217.GA.GAAA	1p-2406887-2785671	C	rs373557482	2552217	GA > GAAA	0.331803491				0.006870262				0.016107058		0.003889036		0.001477327				0.010898379
rs4648654.2553083.G.A	1p-2406887-2785671	C	rs4648654	2553083	G > A	0.35540342				0.032423251				0.001441251		0.054978618		0.056690557				0.001816589
rs74731535.2553542.TAGG.T	1p-2406887-2785671	C	rs74731535	2553542	TAGG > T	0.355278055				0.027489136				0.001466783		0.051698507		0.051218888				0.001660983
rs3890745.2553624.T.C	1p-2406887-2785671	C	rs3890745	2553624	T > C	0.33500617				0.002164303				0.008389298		0.001017194		0.000723742				0.005066915
rs4474198.2553758.C.T	1p-2406887-2785671	C	rs4474198	2553758	C > T	0.355949932				0.032694207				0.001463007		0.057618755		0.060544752				0.001864116
rs10797442.2554344.T.G	1p-2406887-2785671	C	rs10797442	2554344	T > G	0.335115865				0.002387202				0.009800549		0.000921061		0.000807687				0.005563383
rs12146058.2554563.A.G	1p-2406887-2785671	C	rs12146058	2554563	A > G	0.335070812				0.002626819				0.008686835		0.0011531		0.000765775				0.005369317
rs28568531.2555640.T.A	1p-2406887-2785671	C	rs28568531	2555640	T > A	0.334882764				0.003155576				0.00775908		0.001101777		0.000810287				0.005746423
rs7368072.2556125.C.T	1p-2406887-2785671	C	rs7368072	2556125	C > T	0.335170712				0.002248554				0.009534184		0.001146626		0.000868831				0.005730197
rs7368105.2556548.C.T	1p-2406887-2785671	C	rs7368105	2556548	C > T	0.335059059				0.002585832				0.00863834		0.001108176		0.000749297				0.005351939
rs7364820.2556709.G.A	1p-2406887-2785671	C	rs7364820	2556709	G > A	0.335059059				0.002585832				0.008653375		0.001103813		0.000748401				0.005377479
rs7523364.2557191.C.T	1p-2406887-2785671	C	rs7523364	2557191	C > T	0.335055141				0.002574083				0.008662728		0.001094642		0.000688241				0.005387683
rs58240187.2557376.G.GGAA	1p-2406887-2785671	C	rs58240187	2557376	G > GGAA	0.355481773				0.030011684				0.001348366		0.052233944		0.04311941				0.001814066
rs6422657.2557531.C.T	1p-2406887-2785671	C	rs6422657	2557531	C > T	0.334761317				0.00271565				0.008652182		0.00118556		0.000729976				0.005700508
rs6668149.2558308.A.C	1p-2406887-2785671	C	rs6668149	2558308	A > C	0.335037512				0.002596064				0.00869776		0.001085845		0.000683827				0.005448583
rs12748729.2558740.C.T	1p-2406887-2785671	C	rs12748729	2558740	C > T	0.335059059				0.002585823				0.009337646		0.001187419		0.000724039				0.006031885
rs12730932.2559589.T.G	1p-2406887-2785671	C	rs12730932	2559589	T > G	0.335059059				0.003005068				0.009351966		0.001177818		0.000701371				0.006089434
rs4648657.2560735.A.G	1p-2406887-2785671	C	rs4648657	2560735	A > G	0.336138371				0.00321608				0.009426605		0.001137019		0.00062562				0.007607417
rs4648658.2560882.G.A	1p-2406887-2785671	C	rs4648658	2560882	G > A	0.354821649				0.032815166				0.001255946		0.048559582		0.040114464				0.001842406
rs4648659.2560903.T.G	1p-2406887-2785671	C	rs4648659	2560903	T > G	0.335119782				0.002861229				0.008203576		0.001077722		0.000652935				0.00600412
rs35955733.2561259.GCCC.G	1p-2406887-2785671	C	rs35955733	2561259	GCCC > G	0.335155041				0.002691987				0.007805495		0.001103493		0.000646497				0.005834582
rs28532547.2561286.T.G	1p-2406887-2785671	C	rs28532547	2561286	T > G	0.335119782				0.002861229				0.008216944		0.001073395		0.000652261				0.006032471
rs4648564.2562169.C.T	1p-2406887-2785671	C	rs4648564	2562169	C > T	0.335286282				0.00303489				0.008233776		0.000917127		0.000703885				0.006334269
rs12749591.2563250.G.T	1p-2406887-2785671	C	rs12749591	2563250	G > T	0.355285891				0.023905425				0.001360341		0.03783369		0.026159067				0.002038824
rs6698817.2564183.T.C	1p-2406887-2785671	C	rs6698817	2564183	T > C	0.3350571				0.003052571				0.007771514		0.000948425		0.000577081				0.005904513
rs12752515.2564465.T.C	1p-2406887-2785671	C	rs12752515	2564465	T > C	0.335010088				0.00319713				0.008359375		0.000987049		0.000585358				0.006193872
rs6666788.2567500.A.G	1p-2406887-2785671	C	rs6666788	2567500	A > G	0.335119782				0.002581324				0.009682858		0.000869612		0.000617943				0.007029971
rs4648565.2570023.A.G	1p-2406887-2785671	C	rs4648565	2570023	A > G	0.334604611				0.003682712				0.013946974		0.001125243		0.000787575				0.008277835
rs28690427.2571823.A.G	1p-2406887-2785671	C	rs28690427	2571823	A > G	0.335002253				0.002606477				0.010027057		0.000862988		0.000586259				0.007186893
rs9970196.2574078.T.C	1p-2406887-2785671	C	rs9970196	2574078	T > C	0.336968913				0.001746129				0.006629347		0.001387046		0.000547969				0.003906096
rs28611770.2581542.A.G	1p-2406887-2785671	C	rs28611770	2581542	A > G	0.327719339				0.000495279				0.002560975		0.000312233		0.000469132				0.001279259
rs28774982.2621352.C.G	1p-2406887-2785671	C	rs28774982	2621352	C > G	0.33147049				0.000825542				0.005499867		0.000456836		0.000392719				0.002232701
rs56822453.2622686.C.G	1p-2406887-2785671	C	rs56822453	2622686	C > G	0.334498834				0.000385182				0.002876598		0.000864939		0.00057253				0.002212978
rs28729890.2623128.C.G	1p-2406887-2785671	C	rs28729890	2623128	C > G	0.331074808				0.000649919				0.004492514		0.000503409		0.000384112				0.002136006
rs28486014.2627094.C.A	1p-2406887-2785671	C	rs28486014	2627094	C > A	0.331323578				0.00085167				0.005432287		0.00044237		0.000424538				0.002530992
rs4648684.2627413.T.C	1p-2406887-2785671	C	rs4648684	2627413	T > C	0.325329572				0.001060135				0.000595764		0.000331776		0.000170887				0.004192028
rs11516512.2629716.A.C	1p-2406887-2785671	C	rs11516512	2629716	A > C	0.33225402				0.000624405				0.00508634		0.000438116		0.000398989				0.002232445
rs199671872.2686183.G.T	1p-2406887-2785671	C	rs199671872	2686183	G > T	0.335286282				0.002787733				0.013007501		0.000807525		0.000843396				0.004360684
rs142042178.2693121.A.T	1p-2406887-2785671	C	rs142042178	2693121	A > T	0.335068853				0.00168222				0.004921149		0.00054278		0.00042885				0.003948576
rs201062007.2693265.C.T	1p-2406887-2785671	C	rs201062007	2693265	C > T	0.335521341				0.001774034				0.006706175		0.000590312		0.000421029				0.004385819
rs4648448.2695687.C.T	1p-2406887-2785671	C	rs4648448	2695687	C > T	0.33445574				0.001497518				0.008418214		0.000595464		0.000456278				0.003989604
rs6666430.2698950.G.A	1p-2406887-2785671	C	rs6666430	2698950	G > A	0.334671211				0.001464056				0.007965107		0.000570911		0.00045				0.003960579
rs10909839.2708430.G.A	1p-2406887-2785671	C	rs10909839	2708430	G > A	0.335129576				0.001403074				0.006967748		0.000859301		0.000559657				0.002905022
rs4648356.2709164.C.A	1p-2406887-2785671	C	rs4648356	2709164	C > A	0.334224599				0.001884705				0.009773631		0.000558509		0.000468129				0.003844187
rs72644701.2534375.G.A	1p-2406887-2785671	D	rs72644701	2534375	G > A	0.172645002			0.00041513	4.66E-05			0.074183201	0.017400457	0.000124016	1.40E-05	0.000101397	1.09E-05			0.539403437	0.091976795
rs72646016.2555129.C.T	1p-2406887-2785671	D	rs72646016	2555129	C > T	0.165775401				4.49E-05				0.005941737		1.59E-05		1.18E-05				0.084449467
rs4648662.2573199.A.G	1p-2406887-2785671	D	rs4648662	2573199	A > G	0.163471822				6.62E-05				0.012955831		1.82E-05		1.47E-05				0.105457033
rs4648663.2573727.A.C	1p-2406887-2785671	D	rs4648663	2573727	A > C	0.164582476				3.70E-05				0.006588204		1.60E-05		1.19E-05				0.102541167
rs6683769.2616116.G.C	1p-2406887-2785671	D	rs6683769	2616116	G > C	0.15188537				0.00011908				0.01297454		1.61E-05		1.50E-05				0.037757711
rs28398452.2623326.A.T	1p-2406887-2785671	D	rs28398452	2623326	A > T	0.16571076				2.79E-05				0.005689096		1.46E-05		1.16E-05				0.036389447
rs28655771.2628326.A.G	1p-2406887-2785671	D	rs28655771	2628326	A > G	0.163083975				3.18E-05				0.006330685		1.43E-05		1.16E-05				0.042358895
rs137919479.2713394.C.CA	1p-2406887-2785671	D	rs137919479	2713394	C > CA	0.156355409				4.16E-05				0.006302652		1.48E-05		1.40E-05				0.038472922
rs12037653.17600317.C.T	1p-17597181-17679598	A	rs12037653	17600317	C > T	0.456807898							0.001507556	2.85E-05							0.152915841	0.004030409
rs3766298.17602087.A.T	1p-17597181-17679598	A	rs3766298	17602087	A > T	0.470423694								2.81E-05								0.003167447
rs28504120.17602607.A.T	1p-17597181-17679598	A	rs28504120	17602607	A > T	0.472784079								2.68E-05								0.002333172
rs3003436.17603783.A.G	1p-17597181-17679598	A	rs3003436	17603783	A > G	0.475107246								2.67E-05								0.002847864
rs12044550.17604760.T.C	1p-17597181-17679598	A	rs12044550	17604760	T > C	0.472711602								2.70E-05								0.002851175
rs12037558.17608353.G.A	1p-17597181-17679598	A	rs12037558	17608353	G > A	0.433113945								3.03E-05								0.001132535
rs2293920.17609448.G.T	1p-17597181-17679598	A	rs2293920	17609448	G > T	0.431305949								2.94E-05								0.00112235
rs745339.17616132.C.A	1p-17597181-17679598	A	rs745339	17616132	C > A	0.416618675								2.92E-05								0.001261688
rs12092659.17618880.C.A	1p-17597181-17679598	A	rs12092659	17618880	C > A	0.414432626								2.59E-05								0.00169214
rs7417622.17621758.C.T	1p-17597181-17679598	A	rs7417622	17621758	C > T	0.419786096								2.78E-05								0.001915899
rs66732999.17623030.AT.A	1p-17597181-17679598	A	rs66732999	17623030	AT > A	0.421570586								3.22E-05								0.001162399
rs10550838.17624902.AGTTT.A	1p-17597181-17679598	A	rs10550838	17624902	AGTTT > A	0.42126501								3.19E-05								0.001178978
rs10550839.17624908.CAAA.C	1p-17597181-17679598	A	rs10550839	17624908	CAAA > C	0.422260093								3.13E-05								0.001277986
rs6586516.17625531.T.C	1p-17597181-17679598	A	rs6586516	17625531	T > C	0.41958042								3.08E-05								0.001673553
rs12047600.17626366.C.T	1p-17597181-17679598	A	rs12047600	17626366	C > T	0.420334567								3.30E-05								0.001303652
rs12044826.17626419.G.A	1p-17597181-17679598	A	rs12044826	17626419	G > A	0.420183738								3.16E-05								0.001442727
rs6699518.17626587.T.C	1p-17597181-17679598	A	rs6699518	17626587	T > C	0.420350238								3.03E-05								0.001555721
rs7554634.17626998.T.C	1p-17597181-17679598	A	rs7554634	17626998	T > C	0.420048579								2.98E-05								0.001700785
rs12739852.17627132.G.A	1p-17597181-17679598	A	rs12739852	17627132	G > A	0.419533408								3.04E-05								0.001703078
rs3003448.17627191.A.T	1p-17597181-17679598	A	rs3003448	17627191	A > T	0.41894576								2.66E-05								0.001986438
rs3003449.17627356.G.C	1p-17597181-17679598	A	rs3003449	17627356	G > C	0.419741043								2.92E-05								0.001848919
rs2985377.17627362.C.T	1p-17597181-17679598	A	rs2985377	17627362	C > T	0.419743002								2.92E-05								0.001850381
rs2501778.17627411.G.A	1p-17597181-17679598	A	rs2501778	17627411	G > A	0.41966269								2.91E-05								0.001885528
rs2501779.17627622.G.A	1p-17597181-17679598	A	rs2501779	17627622	G > A	0.41966269								2.91E-05								0.001885528
rs9435764.17627844.T.C	1p-17597181-17679598	A	rs9435764	17627844	T > C	0.420361991								2.79E-05								0.002028323
rs9435690.17627888.C.T	1p-17597181-17679598	A	rs9435690	17627888	C > T	0.41966269								2.91E-05								0.001885528
rs10159445.17628071.C.T	1p-17597181-17679598	A	rs10159445	17628071	C > T	0.419993732								3.00E-05								0.001780973
rs10157257.17628076.A.G	1p-17597181-17679598	A	rs10157257	17628076	A > G	0.419558873								2.94E-05								0.00183268
rs10159446.17628113.C.T	1p-17597181-17679598	A	rs10159446	17628113	C > T	0.419558873								2.94E-05								0.00183268
rs10157413.17628152.T.C	1p-17597181-17679598	A	rs10157413	17628152	T > C	0.419558873								2.94E-05								0.00183268
rs10888016.17628195.A.G	1p-17597181-17679598	A	rs10888016	17628195	A > G	0.420426632								2.94E-05								0.001867967
rs10159019.17628211.G.T	1p-17597181-17679598	A	rs10159019	17628211	G > T	0.420426632								2.94E-05								0.001867967
rs10157267.17628224.A.T	1p-17597181-17679598	A	rs10157267	17628224	A > T	0.420426632								2.94E-05								0.001867967
rs2477143.17628742.C.G	1p-17597181-17679598	A	rs2477143	17628742	C > G	0.440291081								4.66E-05								0.001623377
rs2501781.17628964.A.C	1p-17597181-17679598	A	rs2501781	17628964	A > C	0.41966269								2.91E-05								0.001885528
rs2477142.17629004.C.T	1p-17597181-17679598	A	rs2477142	17629004	C > T	0.419588255								2.90E-05								0.00190112
rs2477141.17629045.C.T	1p-17597181-17679598	A	rs2477141	17629045	C > T	0.41966269								2.92E-05								0.001878928
rs2501782.17629530.A.G	1p-17597181-17679598	A	rs2501782	17629530	A > G	0.41958042								2.78E-05								0.001945314
rs2477140.17629912.G.T	1p-17597181-17679598	A	rs2477140	17629912	G > T	0.41966269								2.91E-05								0.001885528
rs6664258.17630115.T.C	1p-17597181-17679598	A	rs6664258	17630115	T > C	0.41966269								2.88E-05								0.001885528
rs2501784.17630193.A.G	1p-17597181-17679598	A	rs2501784	17630193	A > G	0.417688194								2.01E-05								0.004297825
rs2501785.17630211.T.C	1p-17597181-17679598	A	rs2501785	17630211	T > C	0.417564788								2.04E-05								0.004343777
rs113358264.17630256.C.CTCCTCTGAG	1p-17597181-17679598	A	rs113358264	17630256	C > CTCCTCTGAG	0.418961431								1.93E-05								0.004771194
rs2477139.17630280.C.T	1p-17597181-17679598	A	rs2477139	17630280	C > T	0.416824352								1.91E-05								0.005993787
rs2477138.17630305.G.T	1p-17597181-17679598	A	rs2477138	17630305	G > T	0.417564788								2.10E-05								0.003998796
rs2501786.17630372.G.A	1p-17597181-17679598	A	rs2501786	17630372	G > A	0.417564788								2.06E-05								0.004343777
rs2501787.17630727.T.C	1p-17597181-17679598	A	rs2501787	17630727	T > C	0.417564788								2.04E-05								0.004343777
rs2985376.17630857.G.A	1p-17597181-17679598	A	rs2985376	17630857	G > A	0.416816517								1.91E-05								0.005966142
rs2985375.17630878.C.T	1p-17597181-17679598	A	rs2985375	17630878	C > T	0.416814558								1.91E-05								0.005959185
rs2477136.17630921.C.T	1p-17597181-17679598	A	rs2477136	17630921	C > T	0.416812599								1.91E-05								0.005952208
rs2501788.17630943.G.A	1p-17597181-17679598	A	rs2501788	17630943	G > A	0.416826311								1.91E-05								0.005920289
rs2501789.17631022.C.A	1p-17597181-17679598	A	rs2501789	17631022	C > A	0.416804764								1.91E-05								0.00592412
rs877551.17631353.A.C	1p-17597181-17679598	A	rs877551	17631353	A > C	0.417523653								2.03E-05								0.004238422
rs877553.17631445.T.C	1p-17597181-17679598	A	rs877553	17631445	T > C	0.417523653								2.04E-05								0.004233872
rs1886303.17632382.C.T	1p-17597181-17679598	A	rs1886303	17632382	C > T	0.417071164								2.07E-05								0.00453707
rs1886301.17635411.G.A	1p-17597181-17679598	A	rs1886301	17635411	G > A	0.416248457								2.23E-05								0.003479161
rs10888018.17649358.T.C	1p-17597181-17679598	B	rs10888018	17649358	T > C	0.314561909							0.09049012	0.000781196							0.120275565	0.001625059
rs10888019.17649489.G.A	1p-17597181-17679598	B	rs10888019	17649489	G > A	0.318926172								0.000310256								0.001350268
rs1204894.17653954.T.A	1p-17597181-17679598	B	rs1204894	17653954	T > A	0.314603044								0.001187566								0.002329533
rs1748041.17655407.C.T	1p-17597181-17679598	B	rs1748041	17655407	C > T	0.291032497								0.018306385								0.027169837
rs1635597.17659556.A.G	1p-17597181-17679598	B	rs1635597	17659556	A > G	0.314520773								0.00148161								0.002482348
rs882537.17660047.A.G	1p-17597181-17679598	B	rs882537	17660047	A > G	0.314340561								0.001256194								0.002004719
rs1555658.17661128.A.C	1p-17597181-17679598	B	rs1555658	17661128	A > C	0.314644179								0.000978944								0.00193661
rs1635594.17661805.A.G	1p-17597181-17679598	B	rs1635594	17661805	A > G	0.290909091								0.014596215								0.022075169
rs1748035.17661996.T.C	1p-17597181-17679598	B	rs1748035	17661996	T > C	0.314685315								0.00105009								0.001886383
rs1748034.17662541.A.C	1p-17597181-17679598	B	rs1748034	17662541	A > C	0.314603044								0.001205647								0.001971797
rs1748033.17662662.T.C	1p-17597181-17679598	B	rs1748033	17662662	T > C	0.314595209								0.00096301								0.001862106
rs1621005.17662751.C.G	1p-17597181-17679598	B	rs1621005	17662751	C > G	0.314685315								0.001026074								0.001887225
rs1748031.17662907.A.T	1p-17597181-17679598	B	rs1748031	17662907	A > T	0.314924291								0.00112597								0.001871833
rs1748030.17663291.C.T	1p-17597181-17679598	B	rs1748030	17663291	C > T	0.315821433								0.001047248								0.00139444
rs1635593.17663323.G.C	1p-17597181-17679598	B	rs1635593	17663323	G > C	0.315878239								0.001041136								0.001371512
rs1748029.17663338.C.A	1p-17597181-17679598	B	rs1748029	17663338	C > A	0.317135805								0.001307706								0.001355187
rs1635592.17663407.A.G	1p-17597181-17679598	B	rs1635592	17663407	A > G	0.314767585								0.00111085								0.00179369
rs1635591.17663630.T.G	1p-17597181-17679598	B	rs1635591	17663630	T > G	0.31472645								0.00094658								0.001842731
rs1748028.17663743.T.C	1p-17597181-17679598	B	rs1748028	17663743	T > C	0.316115257								0.001114711								0.001317345
rs1635590.17663832.C.G	1p-17597181-17679598	B	rs1635590	17663832	C > G	0.315886075								0.001196351								0.001358712
rs1748027.17663930.T.C	1p-17597181-17679598	B	rs1748027	17663930	T > C	0.316481558								0.001247263								0.001169842
rs1635589.17664139.G.A	1p-17597181-17679598	B	rs1635589	17664139	G > A	0.315944839								0.001391939								0.00125184
rs1748026.17664235.T.C	1p-17597181-17679598	B	rs1748026	17664235	T > C	0.316146598								0.001205332								0.001151768
rs1635588.17664239.A.G	1p-17597181-17679598	B	rs1635588	17664239	A > G	0.292464398								0.013145545								0.010648974
rs1635587.17664280.T.C	1p-17597181-17679598	B	rs1635587	17664280	T > C	0.316148557								0.001202463								0.001149934
rs1748025.17664329.C.G	1p-17597181-17679598	B	rs1748025	17664329	C > G	0.316150516								0.00119958								0.001148088
rs1635586.17664770.A.G	1p-17597181-17679598	B	rs1635586	17664770	A > G	0.314890991								0.00107898								0.00120436
rs1635585.17664813.T.G	1p-17597181-17679598	B	rs1635585	17664813	T > G	0.316166187								0.0011801								0.001132911
rs1635584.17664836.G.A	1p-17597181-17679598	B	rs1635584	17664836	G > A	0.316207322								0.001155677								0.001106813
rs1635583.17665003.G.C	1p-17597181-17679598	B	rs1635583	17665003	G > C	0.315055533								0.001260488								0.001474676
rs2477152.17665064.C.T	1p-17597181-17679598	B	rs2477152	17665064	C > T	0.315096668								0.001305546								0.001445379
rs2428736.17665091.G.A	1p-17597181-17679598	B	rs2428736	17665091	G > A	0.316207322								0.001248129								0.001110626
rs1635582.17665134.G.A	1p-17597181-17679598	B	rs1635582	17665134	G > A	0.316207322								0.001248129								0.001110626
rs1635581.17665175.G.A	1p-17597181-17679598	B	rs1635581	17665175	G > A	0.314973262								0.001354262								0.001545507
rs1635580.17665293.T.C	1p-17597181-17679598	B	rs1635580	17665293	T > C	0.315014397								0.001324188								0.001512931
rs1635579.17665401.G.A	1p-17597181-17679598	B	rs1635579	17665401	G > A	0.315055533								0.00129537								0.001474506
rs1635578.17666095.T.C	1p-17597181-17679598	B	rs1635578	17666095	T > C	0.318839984								0.000928056								0.001161235
rs1748021.17668270.A.G	1p-17597181-17679598	B	rs1748021	17668270	A > G	0.290909091								0.005685333								0.008589044
rs72633848.17654375.A.G	1p-17597181-17679598	C	rs72633848	17654375	A > G	0.212793089							0.064201749	0.029990111							0.011921834	0.003682906
rs113475583.17662433.G.A	1p-17597181-17679598	C	rs113475583	17662433	G > A	0.207874478								0.010621583								0.002993017
rs41266003.17672642.C.T	1p-17597181-17679598	C	rs41266003	17672642	C > T	0.208454291								0.007334715								0.002792521
rs1408424.17674868.G.A	1p-17597181-17679598	C	rs1408424	17674868	G > A	0.215672563								0.01625534								0.00245339
rs4920595.17652294.C.G	1p-17597181-17679598	D	rs4920595	17652294	C > G	0.393400717							0.910512777	0.054609735							0.661071707	0.089780581
rs12737739.17660890.C.A	1p-17597181-17679598	D	rs12737739	17660890	C > A	0.381026816								0.412934553								0.181964892
rs2301888.17672730.G.A	1p-17597181-17679598	D	rs2301888	17672730	G > A	0.35281777								0.110241424								0.061357692
rs35210719.17673102.C.T	1p-17597181-17679598	D	rs35210719	17673102	C > T	0.397202797								0.009606862								0.031495057
rs6683037.17673259.C.T	1p-17597181-17679598	D	rs6683037	17673259	C > T	0.397386927								0.014723426								0.036190636
rs2240339.17674108.C.T	1p-17597181-17679598	D	rs2240339	17674108	C > T	0.353393665								0.113430271								0.058168422
rs2240338.17674185.C.T	1p-17597181-17679598	D	rs2240338	17674185	C > T	0.349170437								0.067613965								0.041602724
rs2240336.17674402.C.T	1p-17597181-17679598	D	rs2240336	17674402	C > T	0.414832227								0.040630993								0.112681574
rs2240335.17674537.C.A	1p-17597181-17679598	D	rs2240335	17674537	C > A	0.353270259								0.086721548								0.04783013
rs16830141.25239289.T.C	1p-25239289-25308276	A	rs16830141	25239289	T > C	0.042332178											0.02169529	0.003129197
rs1003699.25242576.C.T	1p-25239289-25308276	A	rs1003699	25242576	C > T	0.042739613												0.000872259
rs6697340.25244706.C.T	1p-25239289-25308276	A	rs6697340	25244706	C > T	0.038590821												0.001199728
rs79784290.25255850.C.G	1p-25239289-25308276	A	rs79784290	25255850	C > G	0.04603044												0.00479388
rs7520923.25257915.G.C	1p-25239289-25308276	A	rs7520923	25257915	G > C	0.040322423												0.005740383
rs143219331.25262401.GA.G	1p-25239289-25308276	A	rs143219331	25262401	GA > G	0.040420364												0.005959843
rs7518125.25249252.C.A	1p-25239289-25308276	B	rs7518125	25249252	C > A	0.428095434											0.015436141	0.001015508
rs3216190.25250533.CA.C	1p-25239289-25308276	B	rs3216190	25250533	CA > C	0.427713463												0.000785929
rs10794666.25250830.C.T	1p-25239289-25308276	B	rs10794666	25250830	C > T	0.431358837												0.000875229
rs34349689.25250919.G.GT	1p-25239289-25308276	B	rs34349689	25250919	G > GT	0.433537051												0.001025954
rs1507101.25251326.G.A	1p-25239289-25308276	B	rs1507101	25251326	G > A	0.430851501												0.000828579
rs742230.25251424.G.A	1p-25239289-25308276	B	rs742230	25251424	G > A	0.427684081												0.000778468
rs742231.25251456.G.A	1p-25239289-25308276	B	rs742231	25251456	G > A	0.427642945												0.00071205
rs742232.25251706.T.C	1p-25239289-25308276	B	rs742232	25251706	T > C	0.427519539												0.000796286
rs760805.25251923.A.T	1p-25239289-25308276	B	rs760805	25251923	A > T	0.432348044												0.000849596
rs7517302.25254317.C.T	1p-25239289-25308276	B	rs7517302	25254317	C > T	0.425452978												0.000671539
rs71514255.25256444.G.A	1p-25239289-25308276	B	rs71514255	25256444	G > A	0.428643905												0.000809235
rs4649037.25258301.G.T	1p-25239289-25308276	B	rs4649037	25258301	G > T	0.423805606												0.00060069
rs11249203.25258585.G.C	1p-25239289-25308276	B	rs11249203	25258585	G > C	0.425942685												0.000765839
rs61774728.25258867.G.C	1p-25239289-25308276	B	rs61774728	25258867	G > C	0.423770347												0.000610658
rs3845302.25259884.C.G	1p-25239289-25308276	B	rs3845302	25259884	C > G	0.422820317												0.000663282
rs4648883.25261203.T.C	1p-25239289-25308276	B	rs4648883	25261203	T > C	0.425380502												0.000576143
rs4648884.25261386.T.C	1p-25239289-25308276	B	rs4648884	25261386	T > C	0.425791855												0.000621158
rs10903115.25261696.A.G	1p-25239289-25308276	B	rs10903115	25261696	A > G	0.425380502												0.000566117
rs11249204.25261740.A.G	1p-25239289-25308276	B	rs11249204	25261740	A > G	0.425462773												0.000572771
rs1005733.25261960.T.A	1p-25239289-25308276	B	rs1005733	25261960	T > A	0.428959276												0.000674772
rs1005734.25262022.C.A	1p-25239289-25308276	B	rs1005734	25262022	C > A	0.429699712												0.000636337
rs115839673.25270009.G.A	1p-25239289-25308276	C	rs115839673	25270009	G > A	0.00947288											0.010831727	0.010831727
rs72657048.25289734.C.G	1p-25239289-25308276	D	rs72657048	25289734	C > G	0.49876594											0.999168094	0.060150032
rs7536201.25293084.T.C	1p-25239289-25308276	D	rs7536201	25293084	T > C	0.499465241												0.030453885
rs11249212.25293201.A.G	1p-25239289-25308276	D	rs11249212	25293201	A > G	0.497449609												0.056812453
rs7414934.25293216.A.C	1p-25239289-25308276	D	rs7414934	25293216	A > C	0.497490745												0.012340814
rs11249213.25293237.G.A	1p-25239289-25308276	D	rs11249213	25293237	G > A	0.497490745												0.012421975
rs4265380.25293356.C.T	1p-25239289-25308276	D	rs4265380	25293356	C > T	0.499506376												0.026348058
rs11311495.25293775.GC.G	1p-25239289-25308276	D	rs11311495	25293775	GC > G	0.497428062												0.018988963
rs4648889.25293829.G.A	1p-25239289-25308276	D	rs4648889	25293829	G > A	0.497490745												0.012563838
rs4649040.25293902.C.T	1p-25239289-25308276	D	rs4649040	25293902	C > T	0.497522086												0.012685093
rs4648890.25293941.G.A	1p-25239289-25308276	D	rs4648890	25293941	G > A	0.499259564												0.027535615
rs7523328.25294195.G.A	1p-25239289-25308276	D	rs7523328	25294195	G > A	0.499506376												0.028391058
rs7523334.25294206.G.A	1p-25239289-25308276	D	rs7523334	25294206	G > A	0.49818221												0.023318313
rs7532198.25294208.C.T	1p-25239289-25308276	D	rs7532198	25294208	C > T	0.498184169												0.022189811
rs7523412.25294264.G.A	1p-25239289-25308276	D	rs7523412	25294264	G > A	0.496636697												0.022082118
rs7536848.25294345.A.C	1p-25239289-25308276	D	rs7536848	25294345	A > C	0.496671955												0.020597683
rs373993301.25294548.CTT.C	1p-25239289-25308276	D	rs373993301	25294548	CTT > C	0.499228223												0.016960538
rs7525903.25294573.G.A	1p-25239289-25308276	D	rs7525903	25294573	G > A	0.496685667												0.021318563
rs7542079.25294607.T.C	1p-25239289-25308276	D	rs7542079	25294607	T > C	0.496687626												0.021278454
rs7542147.25294618.T.C	1p-25239289-25308276	D	rs7542147	25294618	T > C	0.496239055												0.019312235
rs10903118.25294878.T.C	1p-25239289-25308276	D	rs10903118	25294878	T > C	0.499465241												0.028698399
rs7529070.25295580.G.A	1p-25239289-25308276	D	rs7529070	25295580	G > A	0.499670917												0.028137261
rs10751775.25296478.T.C	1p-25239289-25308276	D	rs10751775	25296478	T > C	0.499053887												0.037899952
rs7555518.25299404.T.A	1p-25239289-25308276	D	rs7555518	25299404	T > A	0.499958865												0.012775092
rs10903121.25300042.G.A	1p-25239289-25308276	D	rs10903121	25300042	G > A	0.499876594												0.013885513
rs11249218.25300256.A.G	1p-25239289-25308276	D	rs11249218	25300256	A > G	0.49988247												0.012758383
rs11249219.25300369.C.T	1p-25239289-25308276	D	rs11249219	25300369	C > T	0.49988247												0.012758383
rs11249220.25300436.T.C	1p-25239289-25308276	D	rs11249220	25300436	T > C	0.370157294												0.004699726
rs11249221.25300541.T.C	1p-25239289-25308276	D	rs11249221	25300541	T > C	0.499835459												0.012518755
rs12036815.25300632.C.T	1p-25239289-25308276	D	rs12036815	25300632	C > T	0.499835459												0.013538888
rs12130556.25301370.G.A	1p-25239289-25308276	D	rs12130556	25301370	G > A	0.370670506												0.005880681
rs7545113.25301477.T.A	1p-25239289-25308276	D	rs7545113	25301477	T > A	0.499876594												0.013427484
rs7547501.25301653.T.C	1p-25239289-25308276	D	rs7547501	25301653	T > C	0.499927523												0.015016959
rs1609996.25301869.T.C	1p-25239289-25308276	D	rs1609996	25301869	T > C	0.499547511												0.01504147
rs2135755.25302495.G.A	1p-25239289-25308276	D	rs2135755	25302495	G > A	0.499988247												0.01435991
rs2135754.25302758.G.A	1p-25239289-25308276	D	rs2135754	25302758	G > A	0.370464829												0.004773043
rs10903122.25303576.A.G	1p-25239289-25308276	D	rs10903122	25303576	A > G	0.497614151												0.018127928
rs2063112.25303905.G.A	1p-25239289-25308276	D	rs2063112	25303905	G > A	0.498203757												0.020487318
rs2063110.25304134.A.G	1p-25239289-25308276	D	rs2063110	25304134	A > G	0.49934967												0.019857233
rs2370233.25304463.G.C	1p-25239289-25308276	D	rs2370233	25304463	G > C	0.499743394												0.025113287
rs2370234.25304464.C.T	1p-25239289-25308276	D	rs2370234	25304464	C > T	0.499177293												0.026245609
rs10794667.25304552.C.T	1p-25239289-25308276	D	rs10794667	25304552	C > T	0.499917729												0.055842123
rs6600247.25305114.T.C	1p-25239289-25308276	D	rs6600247	25305114	T > C	0.499578853												0.028416853
rs6600248.25305157.A.G	1p-25239289-25308276	D	rs6600248	25305157	A > G	0.498664081												0.018910803
rs6600249.25305160.T.C	1p-25239289-25308276	D	rs6600249	25305160	T > C	0.498667999												0.018976306
rs6600250.25305172.C.T	1p-25239289-25308276	D	rs6600250	25305172	C > T	0.498901099												0.019794789
rs6600251.25305260.T.C	1p-25239289-25308276	D	rs6600251	25305260	T > C	0.368572604												0.011302191
rs6690896.25305607.G.A	1p-25239289-25308276	D	rs6690896	25305607	G > A	0.36931304												0.009976519
rs6659811.25305673.T.G	1p-25239289-25308276	D	rs6659811	25305673	T > G	0.366639243												0.014197734
rs6689470.92951210.G.A	1p-92396377-93515049	A	rs6689470	92951210	G > A	0.147086247			0.969572991	0.031569066
rs370007713.92959018.CT.C	1p-92396377-93515049	A	rs370007713	92959018	CT > C	0.152320229				0.012201088
X1.92962833.TACACAC.TACACACAC	1p-92396377-93515049	A	X1	92962833	TACACAC > TACACACAC	0.147521106				0.02461282
rs141111263.92964681.A.C	1p-92396377-93515049	A	rs141111263	92964681	A > C	0.146336017				0.016410778
rs56252613.92971101.TA.T	1p-92396377-93515049	A	rs56252613	92971101	TA > T	0.146359523				0.044491542
rs111410243.92972759.T.C	1p-92396377-93515049	A	rs111410243	92972759	T > C	0.146445711				0.061583777
rs41286801.92975464.C.T	1p-92396377-93515049	A	rs41286801	92975464	C > T	0.146688606				0.02221222
rs146693100.92978385.G.GA	1p-92396377-93515049	A	rs146693100	92978385	G > GA	0.146582829				0.024335605
rs11581176.92982418.C.G	1p-92396377-93515049	A	rs11581176	92982418	C > G	0.146853147				0.027477743
rs72722469.92985247.C.T	1p-92396377-93515049	A	rs72722469	92985247	C > T	0.146079411				0.06563492
X1.92988188.C.CAAAAAA	1p-92396377-93515049	A	X1	92988188	C > CAAAAAA	0.34809896				0.001088922
rs72722475.92989743.A.G	1p-92396377-93515049	A	rs72722475	92989743	A > G	0.141382147				0.011538483
rs113823550.92990938.T.C	1p-92396377-93515049	A	rs113823550	92990938	T > C	0.14633014				0.04778182
rs6660889.92992700.G.A	1p-92396377-93515049	A	rs6660889	92992700	G > A	0.146308593				0.049399203
rs72722484.92994518.T.C	1p-92396377-93515049	A	rs72722484	92994518	T > C	0.146976553				0.020244461
rs11804321.93009313.T.C	1p-92396377-93515049	A	rs11804321	93009313	T > C	0.147141094				0.018534347
rs150848216.93013518.A.G	1p-92396377-93515049	A	rs150848216	93013518	A > G	0.147869777				0.051380575
rs370247563.93014579.A.C	1p-92396377-93515049	A	rs370247563	93014579	A > C	0.146772835				0.035296208
rs35604457.93024394.TA.T	1p-92396377-93515049	A	rs35604457	93024394	TA > T	0.147579871				0.02994976
rs56406332.93024911.C.T	1p-92396377-93515049	A	rs56406332	93024911	C > T	0.146878612				0.032558704
rs7536796.93027161.C.G	1p-92396377-93515049	A	rs7536796	93027161	C > G	0.14559754				0.059911116
rs6697978.93027223.A.T	1p-92396377-93515049	A	rs6697978	93027223	A > T	0.151458346				0.056608896
rs72722498.93028173.T.C	1p-92396377-93515049	A	rs72722498	93028173	T > C	0.148089166				0.041169825
rs11588509.93030140.G.T	1p-92396377-93515049	A	rs11588509	93030140	G > T	0.148142054				0.04026696
rs56307974.93032170.T.C	1p-92396377-93515049	A	rs56307974	93032170	T > C	0.148169478				0.02706822
rs116085271.93035442.T.C	1p-92396377-93515049	A	rs116085271	93035442	T > C	0.1469981				0.027964933
rs12743520.93037112.C.A	1p-92396377-93515049	A	rs12743520	93037112	C > A	0.250079332				0.003216252
rs35633855.93038788.C.CTAA	1p-92396377-93515049	A	rs35633855	93038788	C > CTAA	0.251278134				0.004177819
rs34102351.93042102.CA.C	1p-92396377-93515049	A	rs34102351	93042102	CA > C	0.251297722				0.004323524
rs12756786.93044955.G.A	1p-92396377-93515049	A	rs12756786	93044955	G > A	0.251995064				0.003570029
rs72724515.93051076.G.A	1p-92396377-93515049	A	rs72724515	93051076	G > A	0.250849151				0.003370068
rs140788471.93057146.C.A	1p-92396377-93515049	A	rs140788471	93057146	C > A	0.248774755				0.003348697
rs150878650.93059532.C.T	1p-92396377-93515049	A	rs150878650	93059532	C > T	0.249652308				0.00245926
rs1333743.93066174.C.T	1p-92396377-93515049	A	rs1333743	93066174	C > T	0.249634679				0.002543381
rs71311975.93069233.A.AT	1p-92396377-93515049	A	rs71311975	93069233	A > AT	0.250226244				0.00264065
rs370539464.93069743.CTAAA.CTAAATAAA	1p-92396377-93515049	A	rs370539464	93069743	CTAAA > CTAAATAAA	0.251231122				0.003013433
rs34812295.93072269.T.C	1p-92396377-93515049	A	rs34812295	93072269	T > C	0.252036199				0.002622457
rs11808092.93073228.C.A	1p-92396377-93515049	A	rs11808092	93073228	C > A	0.249691485				0.002084961
rs372559485.93075420.TTCTC.T	1p-92396377-93515049	A	rs372559485	93075420	TTCTC > T	0.249714991				0.00211179
rs12733238.93077195.G.A	1p-92396377-93515049	A	rs12733238	93077195	G > A	0.24975025				0.002146958
rs34734076.93079458.G.T	1p-92396377-93515049	A	rs34734076	93079458	G > T	0.249773756				0.002166803
rs11807962.93080278.G.A	1p-92396377-93515049	A	rs11807962	93080278	G > A	0.249773756				0.002166803
rs34221961.93080894.C.T	1p-92396377-93515049	A	rs34221961	93080894	C > T	0.249673856				0.002457621
rs11805007.93082190.A.G	1p-92396377-93515049	A	rs11805007	93082190	A > G	0.250968639				0.003225716
rs34231012.93082372.C.T	1p-92396377-93515049	A	rs34231012	93082372	C > T	0.250864821				0.002041106
rs11588545.93082618.C.T	1p-92396377-93515049	A	rs11588545	93082618	C > T	0.250968639				0.003225716
rs56044027.93082694.C.T	1p-92396377-93515049	A	rs56044027	93082694	C > T	0.250968639				0.003225716
rs11589122.93083903.C.T	1p-92396377-93515049	A	rs11589122	93083903	C > T	0.249773756				0.002166803
rs1415296.93090476.G.C	1p-92396377-93515049	A	rs1415296	93090476	G > C	0.251897122				0.003571954
rs3790450.93091065.A.G	1p-92396377-93515049	A	rs3790450	93091065	A > G	0.252529823				0.002147968
X1.93103957.A.ATTTTTT	1p-92396377-93515049	A	X1	93103957	A > ATTTTTT	0.249619008				0.00211104
rs11589660.93107524.G.A	1p-92396377-93515049	A	rs11589660	93107524	G > A	0.250761004				0.002076984
rs67646822.93108963.G.C	1p-92396377-93515049	A	rs67646822	93108963	G > C	0.250925545				0.002410826
rs72724555.93110875.G.A	1p-92396377-93515049	A	rs72724555	93110875	G > A	0.25158371				0.001392118
rs67026262.93111627.C.T	1p-92396377-93515049	A	rs67026262	93111627	C > T	0.250226244				0.001297669
rs67876779.93111865.G.A	1p-92396377-93515049	A	rs67876779	93111865	G > A	0.249427044				0.001348395
rs111805004.93113720.G.A	1p-92396377-93515049	A	rs111805004	93113720	G > A	0.249609214				0.00112363
rs11591094.93115456.G.A	1p-92396377-93515049	A	rs11591094	93115456	G > A	0.250555327				0.001127256
rs12738833.93119118.G.C	1p-92396377-93515049	A	rs12738833	93119118	G > C	0.249856026				0.001670462
rs11578098.93119410.G.A	1p-92396377-93515049	A	rs11578098	93119410	G > A	0.249818809				0.001555044
rs11800771.93127109.T.C	1p-92396377-93515049	A	rs11800771	93127109	T > C	0.250925545				0.001233204
rs11800848.93127927.A.C	1p-92396377-93515049	A	rs11800848	93127927	A > C	0.25088441				0.001473539
rs68160001.93133575.C.G	1p-92396377-93515049	A	rs68160001	93133575	C > G	0.249685609				0.001435348
rs77382266.93144726.G.A	1p-92396377-93515049	B	rs77382266	93144726	G > A	0.026444144			0.082361027	0.038508038
rs116389672.93201801.T.C	1p-92396377-93515049	B	rs116389672	93201801	T > C	0.026771268				0.043852989
rs2884704.114114717.T.C	1p-113863087-114527968	A	rs2884704	114114717	T > C	0.210035063	0.066878836	0.001816548			0.000619938	1.16E-05	0.000459154	1.04E-05					0.000490749	1.08E-05	0.000630047	1.78E-05
rs17031716.114151847.C.A	1p-113863087-114527968	A	rs17031716	114151847	C > A	0.205923488		0.001643232				1.22E-05		7.28E-06						9.74E-06		1.30E-05
rs1230661.114185590.A.G	1p-113863087-114527968	A	rs1230661	114185590	A > G	0.216700946		0.00253032				1.69E-05		6.58E-06						1.08E-05		1.10E-05
rs1146180.114194206.T.C	1p-113863087-114527968	A	rs1146180	114194206	T > C	0.240841511		0.001307003				1.40E-05		1.03E-05						1.02E-05		1.38E-05
rs1146182.114196883.C.A	1p-113863087-114527968	A	rs1146182	114196883	C > A	0.240682847		0.001195687				1.31E-05		1.06E-05						9.95E-06		1.36E-05
rs1743605.114207314.G.T	1p-113863087-114527968	A	rs1743605	114207314	G > T	0.240765117		0.001251709				1.39E-05		1.06E-05						9.83E-06		1.28E-05
rs1230671.114210745.T.A	1p-113863087-114527968	A	rs1230671	114210745	T > A	0.24081017		0.001237229				1.46E-05		1.08E-05						1.00E-05		1.38E-05
rs1146187.114212571.A.G	1p-113863087-114527968	A	rs1146187	114212571	A > G	0.240682847		0.0011984				1.39E-05		1.11E-05						9.84E-06		1.36E-05
rs1230659.114218261.T.C	1p-113863087-114527968	A	rs1230659	114218261	T > C	0.240847388		0.001335344				1.41E-05		1.06E-05						9.80E-06		1.33E-05
rs1230658.114218451.C.G	1p-113863087-114527968	A	rs1230658	114218451	C > G	0.240929659		0.00138756				1.44E-05		1.03E-05						9.87E-06		1.32E-05
rs6537792.114219601.G.C	1p-113863087-114527968	A	rs6537792	114219601	G > C	0.240849347		0.001309884				1.40E-05		1.07E-05						1.00E-05		1.38E-05
rs1230656.114222516.C.A	1p-113863087-114527968	A	rs1230656	114222516	C > A	0.216757752		0.002371947				1.62E-05		6.77E-06						1.12E-05		1.18E-05
rs1230655.114222591.A.T	1p-113863087-114527968	A	rs1230655	114222591	A > T	0.240770994		0.001220222				1.36E-05		1.10E-05						9.90E-06		1.39E-05
rs4838997.114225306.G.A	1p-113863087-114527968	A	rs4838997	114225306	G > A	0.240859141		0.001250955				1.36E-05		1.06E-05						1.00E-05		1.37E-05
rs4839335.114233871.G.A	1p-113863087-114527968	A	rs4839335	114233871	G > A	0.241011929		0.001029162				1.27E-05		9.57E-06						1.01E-05		1.22E-05
rs3835263.114240319.T.TA	1p-113863087-114527968	A	rs3835263	114240319	T > TA	0.240823882		0.001211561				1.21E-05		1.11E-05						1.01E-05		1.42E-05
rs1230649.114244177.G.T	1p-113863087-114527968	A	rs1230649	114244177	G > T	0.240641711		0.001206137				1.17E-05		9.80E-06						1.01E-05		1.25E-05
rs1936398.114246453.C.T	1p-113863087-114527968	A	rs1936398	114246453	C > T	0.240723982		0.001129094				1.26E-05		1.00E-05						1.02E-05		1.27E-05
rs6698586.114249382.C.T	1p-113863087-114527968	A	rs6698586	114249382	C > T	0.240847388		0.001377671				1.25E-05		1.09E-05						1.05E-05		1.42E-05
rs1230647.114253639.C.T	1p-113863087-114527968	A	rs1230647	114253639	C > T	0.240600576		0.001348602				1.18E-05		1.12E-05						1.01E-05		1.43E-05
rs2295853.114253892.A.G	1p-113863087-114527968	A	rs2295853	114253892	A > G	0.240682847		0.001406966				1.20E-05		1.08E-05						1.02E-05		1.41E-05
rs12760067.114255495.A.G	1p-113863087-114527968	A	rs12760067	114255495	A > G	0.240767076		0.00126438				1.22E-05		1.08E-05						1.02E-05		1.38E-05
rs1230646.114258882.T.G	1p-113863087-114527968	A	rs1230646	114258882	T > G	0.21676167		0.0021812				1.43E-05		6.87E-06						1.09E-05		1.21E-05
rs1230645.114259069.C.T	1p-113863087-114527968	A	rs1230645	114259069	C > T	0.240627999		0.001315135				1.20E-05		1.11E-05						1.01E-05		1.40E-05
rs4600045.114259557.T.C	1p-113863087-114527968	A	rs4600045	114259557	T > C	0.240837594		0.001304237				1.21E-05		1.07E-05						1.02E-05		1.40E-05
rs2636013.114262556.G.C	1p-113863087-114527968	A	rs2636013	114262556	G > C	0.241237194		0.001085267				1.11E-05		1.07E-05						1.01E-05		1.31E-05
rs2636014.114262561.T.C	1p-113863087-114527968	A	rs2636014	114262561	T > C	0.241239153		0.001086256				1.11E-05		1.07E-05						1.01E-05		1.32E-05
rs2093436.114263735.G.A	1p-113863087-114527968	A	rs2093436	114263735	G > A	0.241023682		0.001390373				1.23E-05		1.09E-05						1.01E-05		1.48E-05
rs6663679.114264625.T.C	1p-113863087-114527968	A	rs6663679	114264625	T > C	0.240765117		0.001205256				1.20E-05		1.10E-05						1.02E-05		1.42E-05
rs4423005.114265244.C.T	1p-113863087-114527968	A	rs4423005	114265244	C > T	0.240767076		0.001200542				1.20E-05		1.10E-05						1.02E-05		1.42E-05
rs1230642.114265491.G.A	1p-113863087-114527968	A	rs1230642	114265491	G > A	0.216687234		0.002053921				1.40E-05		6.88E-06						1.10E-05		1.22E-05
rs7553188.114265928.C.T	1p-113863087-114527968	A	rs7553188	114265928	C > T	0.240769035		0.00119583				1.20E-05		1.10E-05						1.02E-05		1.43E-05
rs1230640.114267347.C.T	1p-113863087-114527968	A	rs1230640	114267347	C > T	0.240929659		0.001152293				1.21E-05		1.16E-05						9.96E-06		1.49E-05
rs1981319.114267645.C.A	1p-113863087-114527968	A	rs1981319	114267645	C > A	0.240847388		0.001233332				1.25E-05		1.09E-05						1.03E-05		1.41E-05
rs4838998.114270326.C.A	1p-113863087-114527968	A	rs4838998	114270326	C > A	0.240737694		0.001158303				1.21E-05		1.06E-05						1.03E-05		1.39E-05
rs1230639.114270907.A.G	1p-113863087-114527968	A	rs1230639	114270907	A > G	0.240612329		0.001215581				1.18E-05		1.09E-05						1.02E-05		1.39E-05
rs1230638.114271128.A.G	1p-113863087-114527968	A	rs1230638	114271128	A > G	0.240608411		0.001212119				1.18E-05		1.09E-05						1.01E-05		1.40E-05
rs1230637.114271423.T.C	1p-113863087-114527968	A	rs1230637	114271423	T > C	0.216818476		0.002013806				1.40E-05		6.77E-06						1.09E-05		1.19E-05
rs2004520.114275131.C.A	1p-113863087-114527968	A	rs2004520	114275131	C > A	0.240675011		0.001107902				1.21E-05		1.05E-05						1.03E-05		1.36E-05
rs6537795.114275601.T.C	1p-113863087-114527968	A	rs6537795	114275601	T > C	0.240663258		0.001100744				1.20E-05		1.05E-05						1.03E-05		1.36E-05
rs2359167.114299516.G.A	1p-113863087-114527968	A	rs2359167	114299516	G > A	0.216614758		0.001889144				1.35E-05		6.63E-06						1.10E-05		1.10E-05
rs61817589.114301335.C.T	1p-113863087-114527968	A	rs61817589	114301335	C > T	0.21719457		0.001831132				1.33E-05		6.44E-06						1.10E-05		1.04E-05
rs4145859.114312435.G.C	1p-113863087-114527968	A	rs4145859	114312435	G > C	0.216248457		0.001729519				1.31E-05		6.79E-06						9.97E-06		1.17E-05
rs12041547.114316220.G.C	1p-113863087-114527968	A	rs12041547	114316220	G > C	0.216906623		0.001214535				1.37E-05		6.88E-06						1.01E-05		1.16E-05
rs1217413.114357750.G.A	1p-113863087-114527968	A	rs1217413	114357750	G > A	0.216412999		0.001335784				1.31E-05		6.81E-06						1.01E-05		1.06E-05
rs1237682.114364104.T.C	1p-113863087-114527968	A	rs1237682	114364104	T > C	0.216683317		0.001211555				1.33E-05		6.87E-06						1.01E-05		1.08E-05
rs1217416.114400804.C.T	1p-113863087-114527968	A	rs1217416	114400804	C > T	0.216268046		0.001178094				1.25E-05		6.74E-06						9.75E-06		1.03E-05
rs2243471.114406002.G.A	1p-113863087-114527968	A	rs2243471	114406002	G > A	0.215850816		0.001247363				1.23E-05		6.62E-06						9.96E-06		1.03E-05
rs6679677.114303808.C.A	1p-113863087-114527968	B	rs6679677	114303808	C > A	0.096955985	1	0.414503048			1	0.145423002	1	0.333514495					1	0.503036048	1	0.318828385
rs2476601.114377568.A.G	1p-113863087-114527968	B	rs2476601	114377568	A > G	0.096955985		0.585496952				0.854576998		0.666485505						0.496963952		0.681171615
rs143012718.117060316.C.T	1p-117030982-117142239	A	rs143012718	117060316	C > T	0.008667803			0.048448482	0.048448482
rs4143029.117048330.C.T	1p-117030982-117142239	B	rs4143029	117048330	C > T	0.113310219			0.99318299	0.007408876
rs10924104.117048903.G.A	1p-117030982-117142239	B	rs10924104	117048903	G > A	0.111151594				0.062968515
rs10754444.117049676.T.C	1p-117030982-117142239	B	rs10754444	117049676	T > C	0.111986053				0.089230612
rs10924108.117062474.T.C	1p-117030982-117142239	B	rs10924108	117062474	T > C	0.101933361				0.001942796
rs10802191.117065083.T.A	1p-117030982-117142239	B	rs10802191	117065083	T > A	0.101512213				0.001632824
rs1414275.117066907.A.G	1p-117030982-117142239	B	rs1414275	117066907	A > G	0.105198723				0.00167363
rs11588376.117072524.T.C	1p-117030982-117142239	B	rs11588376	117072524	T > C	0.102015631				0.001253514
rs1034919.117075505.G.C	1p-117030982-117142239	B	rs1034919	117075505	G > C	0.102139037				0.001076302
rs1034920.117076399.T.C	1p-117030982-117142239	B	rs1034920	117076399	T > C	0.101809955				0.001624469
rs1034921.117076403.G.A	1p-117030982-117142239	B	rs1034921	117076403	G > A	0.101809955				0.001624469
rs10802192.117076461.T.C	1p-117030982-117142239	B	rs10802192	117076461	T > C	0.101809955				0.001624469
rs1016140.117076547.G.T	1p-117030982-117142239	B	rs1016140	117076547	G > T	0.101768819				0.001074436
rs10924109.117079262.T.C	1p-117030982-117142239	B	rs10924109	117079262	T > C	0.105314294				0.00223928
rs6677309.117080166.A.C	1p-117030982-117142239	B	rs6677309	117080166	A > C	0.12279877				0.356565904
rs758518.117081810.A.G	1p-117030982-117142239	B	rs758518	117081810	A > G	0.10568647				0.003465891
rs2300746.117082183.C.G	1p-117030982-117142239	B	rs2300746	117082183	C > G	0.105306458				0.00367973
rs12038673.117088636.G.A	1p-117030982-117142239	B	rs12038673	117088636	G > A	0.098893264				0.001030551
rs10801908.117090493.C.T	1p-117030982-117142239	B	rs10801908	117090493	C > T	0.115079039				0.027121694
rs35275493.117095502.A.AT	1p-117030982-117142239	B	rs35275493	117095502	A > AT	0.120367867				0.060461699
rs1335532.117100957.A.G	1p-117030982-117142239	B	rs1335532	117100957	A > G	0.127149321				0.183861928
rs1414273.117102649.C.T	1p-117030982-117142239	B	rs1414273	117102649	C > T	0.121942763				0.134849809
rs2300747.117104215.A.G	1p-117030982-117142239	B	rs2300747	117104215	A > G	0.125545043				0.046771596
rs10494359.161463876.G.C	1q-161282384-161679644	A	rs10494359	161463876	G > C	0.12213081							0.976060272	0.025843349
rs12722986.161465420.A.G	1q-161282384-161679644	A	rs12722986	161465420	A > G	0.118356154								0.015432713
rs12746613.161467042.C.T	1q-161282384-161679644	A	rs12746613	161467042	C > T	0.122089675								0.023699119
rs867624.161467837.A.T	1q-161282384-161679644	A	rs867624	161467837	A > T	0.121979981								0.02392241
rs137891701.161468293.CTAACCACATTTTT.C	1q-161282384-161679644	A	rs137891701	161468293	CTAACCACATTTTT > C	0.122023075								0.02476248
rs61802846.161473873.A.C	1q-161282384-161679644	A	rs61802846	161473873	A > C	0.12213081								0.024393728
rs34961491.161474174.A.AT	1q-161282384-161679644	A	rs34961491	161474174	A > AT	0.128775146								0.051909927
rs9427065.161474961.G.T	1q-161282384-161679644	A	rs9427065	161474961	G > T	0.122042663								0.02200122
rs10494360.161475750.G.A	1q-161282384-161679644	A	rs10494360	161475750	G > A	0.12213081								0.018615364
rs9427397.161476204.C.T	1q-161282384-161679644	A	rs9427397	161476204	C > T	0.121887916								0.025685441
rs9427398.161476205.A.G	1q-161282384-161679644	A	rs9427398	161476205	A > G	0.123641065								0.039742087
rs9427399.161476533.T.C	1q-161282384-161679644	A	rs9427399	161476533	T > C	0.121925134								0.031053553
rs7515174.161476949.C.G	1q-161282384-161679644	A	rs7515174	161476949	C > G	0.122336487								0.048827997
rs11291975.161477018.CT.C	1q-161282384-161679644	A	rs11291975	161477018	CT > C	0.123552918								0.048779868
rs7539468.161477066.G.A	1q-161282384-161679644	A	rs7539468	161477066	G > A	0.12234824								0.047131538
rs9427400.161477204.C.T	1q-161282384-161679644	A	rs9427400	161477204	C > T	0.122377622								0.042490735
rs7532275.161477747.T.A	1q-161282384-161679644	A	rs7532275	161477747	T > A	0.122336487								0.047855904
rs7518087.161477816.C.T	1q-161282384-161679644	A	rs7518087	161477816	C > T	0.122718458								0.055296758
rs35406997.161478085.C.CT	1q-161282384-161679644	A	rs35406997	161478085	C > CT	0.122790935								0.053280161
rs6671753.161478708.G.A	1q-161282384-161679644	A	rs6671753	161478708	G > A	0.122336487								0.052287918
rs11464104.161478793.T.TA	1q-161282384-161679644	A	rs11464104	161478793	T > TA	0.122336487								0.050130118
rs7529225.161479352.G.A	1q-161282384-161679644	A	rs7529225	161479352	G > A	0.122336487								0.052287918
rs7552317.161479438.C.T	1q-161282384-161679644	A	rs7552317	161479438	C > T	0.122377622								0.050342951
rs7529425.161479599.G.A	1q-161282384-161679644	A	rs7529425	161479599	G > A	0.122377622								0.050342412
rs11810143.161480649.A.G	1q-161282384-161679644	A	rs11810143	161480649	A > G	0.121678322								0.04806664
rs9427402.161492667.G.C	1q-161282384-161679644	A	rs9427402	161492667	G > C	0.120855615								0.000899013
rs55971447.161515326.C.T	1q-161282384-161679644	A	rs55971447	161515326	C > T	0.121102427								0.00097895
rs10912265.172673583.C.T	1q-172650685-172940450	A	rs10912265	172673583	C > T	0.180501851									0.988132617	0.072624631	0.999438301	0.113185914
rs7553067.172674541.C.T	1q-172650685-172940450	A	rs7553067	172674541	C > T	0.186836693										0.09658716		0.146556732
rs10912267.172674776.G.A	1q-172650685-172940450	A	rs10912267	172674776	G > A	0.186877828										0.094194238		0.110128087
rs375281730.172674998.C.CT	1q-172650685-172940450	A	rs375281730	172674998	C > CT	0.185228497										0.0617125		0.030716368
rs12118303.172675097.T.C	1q-172650685-172940450	A	rs12118303	172675097	T > C	0.185972851										0.068076508		0.033288197
rs10798176.172675525.T.C	1q-172650685-172940450	A	rs10798176	172675525	T > C	0.185931715										0.065928753		0.031795621
rs10798178.172677174.T.C	1q-172650685-172940450	A	rs10798178	172677174	T > C	0.185972851										0.074651664		0.029252129
rs10912276.172678854.A.G	1q-172650685-172940450	A	rs10912276	172678854	A > G	0.185931715										0.050794334		0.026593714
rs10912280.172679129.A.G	1q-172650685-172940450	A	rs10912280	172679129	A > G	0.185951304										0.049771391		0.02788804
rs10912292.172679704.G.T	1q-172650685-172940450	A	rs10912292	172679704	G > T	0.18685824										0.07482287		0.112025362
rs12122581.172679759.A.T	1q-172650685-172940450	A	rs12122581	172679759	A > T	0.186000274										0.047117774		0.037111905
rs10912295.172679935.C.G	1q-172650685-172940450	A	rs10912295	172679935	C > G	0.186013986										0.045969102		0.047014137
rs12068671.172681031.T.C	1q-172650685-172940450	A	rs12068671	172681031	T > C	0.186877828										0.072362189		0.137707379
rs10912301.172681569.G.A	1q-172650685-172940450	A	rs10912301	172681569	G > A	0.185931715										0.056759787		0.060522046
rs2157477.172682072.C.A	1q-172650685-172940450	A	rs2157477	172682072	C > A	0.185931715										0.056759715		0.05565267
rs733684.172737172.C.T	1q-172650685-172940450	B	rs733684	172737172	C > T	0.421061292									0.016718733	0.00116113	0.003584858	0.000395553
rs1476423.172744934.C.T	1q-172650685-172940450	B	rs1476423	172744934	C > T	0.404689428										0.002460103		0.000423629
rs34770093.172746196.GTTTT.G	1q-172650685-172940450	B	rs34770093	172746196	GTTTT > G	0.405008717										0.002796488		0.000477014
rs12760127.172750417.G.A	1q-172650685-172940450	B	rs12760127	172750417	G > A	0.410078157										0.002105797		0.000647225
rs12120634.172752690.T.A	1q-172650685-172940450	B	rs12120634	172752690	T > A	0.410242698										0.001505247		0.000568926
rs12724476.172760527.G.T	1q-172650685-172940450	B	rs12724476	172760527	G > T	0.417768506										0.001531647		0.000202553
rs12126862.172764048.T.C	1q-172650685-172940450	B	rs12126862	172764048	T > C	0.419133807										0.001660557		0.000203528
rs35319454.172765385.A.C	1q-172650685-172940450	B	rs35319454	172765385	A > C	0.423744883										0.001103601		0.000211172
rs36060149.172769038.A.G	1q-172650685-172940450	B	rs36060149	172769038	A > G	0.423946642										0.001125317		0.000217222
rs61810478.172770764.G.A	1q-172650685-172940450	B	rs61810478	172770764	G > A	0.423889836										0.001268847		0.000238036
rs859622.172687258.A.G	1q-172650685-172940450	C	rs859622	172687258	A > G	0.400946113									0.8222063	0.016436801	0.066277201	9.95E-05
rs859621.172687870.T.A	1q-172650685-172940450	C	rs859621	172687870	T > A	0.474125874										0.001923303		3.36E-05
rs859618.172689501.G.A	1q-172650685-172940450	C	rs859618	172689501	G > A	0.474619498										0.001552416		3.15E-05
rs704845.172696537.T.C	1q-172650685-172940450	C	rs704845	172696537	T > C	0.47424928										0.001281762		3.27E-05
rs859648.172696653.C.T	1q-172650685-172940450	C	rs859648	172696653	C > T	0.47540107										0.001106283		2.95E-05
rs859647.172696733.G.T	1q-172650685-172940450	C	rs859647	172696733	G > T	0.475432411										0.001153056		3.06E-05
rs1102707.172699409.G.A	1q-172650685-172940450	C	rs1102707	172699409	G > A	0.47918552										0.001944479		1.35E-05
rs1102706.172699579.G.A	1q-172650685-172940450	C	rs1102706	172699579	G > A	0.478868191										0.001971218		1.29E-05
rs34831756.172701477.GT.G	1q-172650685-172940450	C	rs34831756	172701477	GT > G	0.48307183										0.002053388		1.19E-05
rs35001085.172701709.CTCTT.C	1q-172650685-172940450	C	rs35001085	172701709	CTCTT > C	0.478697773										0.00193072		1.27E-05
rs859644.172703882.A.G	1q-172650685-172940450	C	rs859644	172703882	A > G	0.474002468										0.001392695		1.28E-05
rs859643.172704483.T.G	1q-172650685-172940450	C	rs859643	172704483	T > G	0.474331551										0.001265709		1.23E-05
rs12136569.172705690.G.C	1q-172650685-172940450	C	rs12136569	172705690	G > C	0.474302168										0.001417178		1.28E-05
rs1845136.172708288.T.G	1q-172650685-172940450	C	rs1845136	172708288	T > G	0.479383362										0.001538556		1.13E-05
rs859639.172710166.T.C	1q-172650685-172940450	C	rs859639	172710166	T > C	0.479308926										0.001659345		1.11E-05
rs859638.172710620.G.T	1q-172650685-172940450	C	rs859638	172710620	G > T	0.479308926										0.001659345		1.15E-05
rs859637.172711000.T.C	1q-172650685-172940450	C	rs859637	172711000	T > C	0.478527355										0.001864774		1.27E-05
rs859636.172711240.A.G	1q-172650685-172940450	C	rs859636	172711240	A > G	0.479391197										0.00164103		1.16E-05
rs859634.172712225.G.A	1q-172650685-172940450	C	rs859634	172712225	G > A	0.479350062										0.001774963		1.23E-05
rs859633.172712424.G.A	1q-172650685-172940450	C	rs859633	172712424	G > A	0.47856849										0.002011271		1.39E-05
rs859629.172720345.C.G	1q-172650685-172940450	C	rs859629	172720345	C > G	0.412203483										0.017114968		0.000115664
rs704847.172728931.G.C	1q-172650685-172940450	C	rs704847	172728931	G > C	0.406334842										0.011920468		0.000129348
rs704841.172740805.G.C	1q-172650685-172940450	C	rs704841	172740805	G > C	0.334718223										0.003722384		0.00110894
rs2131375.172740954.A.C	1q-172650685-172940450	C	rs2131375	172740954	A > C	0.322877123										0.012234507		0.002722942
rs859724.172741111.C.G	1q-172650685-172940450	C	rs859724	172741111	C > G	0.327562633										0.015518427		0.002721276
rs2077690.172743727.A.G	1q-172650685-172940450	C	rs2077690	172743727	A > G	0.334471411										0.005064313		0.001433115
rs859723.172744543.G.A	1q-172650685-172940450	C	rs859723	172744543	G > A	0.335335253										0.006682989		0.001287774
rs859722.172745284.T.C	1q-172650685-172940450	C	rs859722	172745284	T > C	0.335468453										0.007152409		0.001307677
rs859721.172745316.T.C	1q-172650685-172940450	C	rs859721	172745316	T > C	0.335468453										0.007152409		0.001308459
rs859720.172746771.A.G	1q-172650685-172940450	C	rs859720	172746771	A > G	0.3356232										0.007451969		0.001420613
rs34259929.172748160.AT.A	1q-172650685-172940450	C	rs34259929	172748160	AT > A	0.334524299										0.005021043		0.001457954
rs865962.172748812.T.C	1q-172650685-172940450	C	rs865962	172748812	T > C	0.335582065										0.007398651		0.001575519
rs67002259.172754076.GT.G	1q-172650685-172940450	C	rs67002259	172754076	GT > G	0.335703512										0.00559151		0.001670484
rs7519533.172754133.C.T	1q-172650685-172940450	C	rs7519533	172754133	C > T	0.333913146										0.00684702		0.001743928
rs10912470.172757281.A.C	1q-172650685-172940450	C	rs10912470	172757281	A > C	0.333803451										0.006772149		0.001758072
rs859717.172758096.C.T	1q-172650685-172940450	C	rs859717	172758096	C > T	0.334265734										0.004734877		0.001206357
rs859716.172758419.C.A	1q-172650685-172940450	C	rs859716	172758419	C > A	0.33438914										0.005146707		0.001348224
rs34236553.172759639.AT.A	1q-172650685-172940450	C	rs34236553	172759639	AT > A	0.320926133										0.009486744		0.001003264
rs859715.172760122.A.T	1q-172650685-172940450	C	rs859715	172760122	A > T	0.321554916										0.007652609		0.000804732
rs859726.172760599.T.C	1q-172650685-172940450	C	rs859726	172760599	T > C	0.321554916										0.006852228		0.000745855
rs859727.172761460.C.G	1q-172650685-172940450	C	rs859727	172761460	C > G	0.321789975										0.005652775		0.000659088
rs1102719.172761684.G.T	1q-172650685-172940450	C	rs1102719	172761684	G > T	0.32143151										0.006986324		0.000765989
rs2639624.172761841.G.A	1q-172650685-172940450	C	rs2639624	172761841	G > A	0.32143151										0.007356251		0.000790913
rs71111041.172762061.GT.G	1q-172650685-172940450	C	rs71111041	172762061	GT > G	0.337744608										0.015645956		0.001022158
rs1102720.172762474.G.A	1q-172650685-172940450	C	rs1102720	172762474	G > A	0.32143151										0.00683753		0.000755847
rs4916274.172763495.T.A	1q-172650685-172940450	C	rs4916274	172763495	T > A	0.320937886										0.009058761		0.001024386
rs859728.172763555.C.T	1q-172650685-172940450	C	rs859728	172763555	C > T	0.321678322										0.006512745		0.000755692
rs4916275.172763639.C.A	1q-172650685-172940450	C	rs4916275	172763639	C > A	0.320937886										0.009033304		0.001009808
rs35008868.172767358.AAC.A	1q-172650685-172940450	C	rs35008868	172767358	AAC > A	0.320916339										0.009154002		0.000992931
rs859731.172767404.A.C	1q-172650685-172940450	C	rs859731	172767404	A > C	0.321402127										0.00672454		0.000720383
rs859732.172767636.G.A	1q-172650685-172940450	C	rs859732	172767636	G > A	0.321400168										0.006735229		0.000721085
rs859733.172768389.A.G	1q-172650685-172940450	C	rs859733	172768389	A > G	0.321394292										0.006847583		0.000718321
rs859734.172768442.T.G	1q-172650685-172940450	C	rs859734	172768442	T > G	0.321394292										0.006847583		0.000718321
rs859735.172768944.G.C	1q-172650685-172940450	C	rs859735	172768944	G > C	0.32151378										0.006696978		0.000707198
rs2131374.172769074.G.A	1q-172650685-172940450	C	rs2131374	172769074	G > A	0.320906544										0.009358726		0.000991779
rs1102721.172769232.G.A	1q-172650685-172940450	C	rs1102721	172769232	G > A	0.321386457										0.006918272		0.000722276
rs1102723.172769406.T.C	1q-172650685-172940450	C	rs1102723	172769406	T > C	0.321386457										0.006918272		0.000722276
rs1102724.172769429.T.C	1q-172650685-172940450	C	rs1102724	172769429	T > C	0.321509863										0.006731315		0.000709133
rs7547813.172769512.A.G	1q-172650685-172940450	C	rs7547813	172769512	A > G	0.320900668										0.009422933		0.000995624
rs1102725.172769591.G.C	1q-172650685-172940450	C	rs1102725	172769591	G > C	0.321507904										0.006741892		0.00070892
rs1102726.172769674.A.G	1q-172650685-172940450	C	rs1102726	172769674	A > G	0.321505945										0.006765686		0.000711066
rs1102727.172770158.G.A	1q-172650685-172940450	C	rs1102727	172770158	G > A	0.321503986										0.006790603		0.000712272
rs7548472.172770193.A.G	1q-172650685-172940450	C	rs7548472	172770193	A > G	0.320892833										0.009521298		0.001001297
rs2859274.172770274.T.C	1q-172650685-172940450	C	rs2859274	172770274	T > C	0.321686157										0.006780692		0.000720377
rs2639634.172770275.G.A	1q-172650685-172940450	C	rs2639634	172770275	G > A	0.321560792										0.006978941		0.000734506
rs1102728.172770472.C.T	1q-172650685-172940450	C	rs1102728	172770472	C > T	0.321409963										0.006856119		0.000710384
rs2639635.172770662.G.A	1q-172650685-172940450	C	rs2639635	172770662	G > A	0.321208204										0.006939906		0.000724314
rs2639636.172770663.C.T	1q-172650685-172940450	C	rs2639636	172770663	C > T	0.327654698										0.006382367		0.000821197
rs35945972.172770813.TGA.T	1q-172650685-172940450	C	rs35945972	172770813	TGA > T	0.321374704										0.007024568		0.000728192
rs1102730.172771560.T.C	1q-172650685-172940450	C	rs1102730	172771560	T > C	0.321368827										0.007595889		0.000761876
rs860922.172773537.T.C	1q-172650685-172940450	C	rs860922	172773537	T > C	0.321225833										0.00675471		0.00066078
rs859736.172773767.C.A	1q-172650685-172940450	C	rs859736	172773767	C > A	0.321349239										0.00732293		0.000719183
rs859737.172775676.C.G	1q-172650685-172940450	C	rs859737	172775676	C > G	0.321768428										0.008112679		0.000788458
rs199684886.172776401.GC.G	1q-172650685-172940450	C	rs199684886	172776401	GC > G	0.320771385										0.010615087		0.001041694
rs1102732.172776857.A.C	1q-172650685-172940450	C	rs1102732	172776857	A > C	0.32069695										0.007861691		0.000919935
rs1102733.172776938.G.A	1q-172650685-172940450	C	rs1102733	172776938	G > A	0.321237586										0.008170536		0.000810727
rs1102734.172776978.T.C	1q-172650685-172940450	C	rs1102734	172776978	T > C	0.32153141										0.007609823		0.000770741
rs1103168.172777357.T.C	1q-172650685-172940450	C	rs1103168	172777357	T > C	0.336512507										0.0347647		0.001741758
rs1102736.172777462.G.A	1q-172650685-172940450	C	rs1102736	172777462	G > A	0.321576463										0.007742017		0.000758178
rs916366.172791966.G.A	1q-172650685-172940450	C	rs916366	172791966	G > A	0.367791032										0.049966899		0.001320355
rs6700605.172793029.G.A	1q-172650685-172940450	C	rs6700605	172793029	G > A	0.368243521										0.043837307		0.001030484
rs10912474.172793418.A.G	1q-172650685-172940450	C	rs10912474	172793418	A > G	0.368300327										0.037399097		0.000913522
rs10449225.172794500.T.G	1q-172650685-172940450	C	rs10449225	172794500	T > G	0.36746195										0.023412244		0.000539355
rs10912477.172795995.A.C	1q-172650685-172940450	C	rs10912477	172795995	A > C	0.368737145										0.023837546		0.000529729
rs6662628.172796261.G.A	1q-172650685-172940450	C	rs6662628	172796261	G > A	0.368901687										0.020683575		0.000483666
rs6684651.172796496.A.C	1q-172650685-172940450	C	rs6684651	172796496	A > C	0.369066228										0.021162951		0.000489329
rs6684969.172796786.A.G	1q-172650685-172940450	C	rs6684969	172796786	A > G	0.368942822										0.019924593		0.000508524
rs6684988.172796832.A.T	1q-172650685-172940450	C	rs6684988	172796832	A > T	0.36869601										0.024674197		0.00057596
rs35161903.172797630.GA.G	1q-172650685-172940450	C	rs35161903	172797630	GA > G	0.369115199										0.023440006		0.00053628
rs17299020.172793119.G.A	1q-172650685-172940450	D	rs17299020	172793119	G > A	0.138584944									0.06221119	0.002179481	0.99735684	0.002983199
rs724901.172793668.C.T	1q-172650685-172940450	D	rs724901	172793668	C > T	0.13870835										0.002448256		0.003780046
rs12142778.172795236.T.C	1q-172650685-172940450	D	rs12142778	172795236	T > C	0.138420403										0.002189425		0.001922063
rs4916281.172799888.C.A	1q-172650685-172940450	D	rs4916281	172799888	C > A	0.138663297										0.003041466		0.003541977
rs142800383.172800555.GTAAA.G	1q-172650685-172940450	D	rs142800383	172800555	GTAAA > G	0.138134415										0.002235047		0.002007288
rs10489277.172800805.T.C	1q-172650685-172940450	D	rs10489277	172800805	T > C	0.138128538										0.00222773		0.00199491
rs10912479.172800874.T.C	1q-172650685-172940450	D	rs10912479	172800874	T > C	0.138128538										0.00222773		0.00199491
rs17299078.172801431.A.G	1q-172650685-172940450	D	rs17299078	172801431	A > G	0.138338132										0.002399253		0.002370975
rs12058539.172802259.G.A	1q-172650685-172940450	D	rs12058539	172802259	G > A	0.138132456										0.002068617		0.001704075
rs76549919.172814919.T.C	1q-172650685-172940450	D	rs76549919	172814919	T > C	0.159769642										0.000746618		0.007229717
rs10912481.172824575.T.G	1q-172650685-172940450	D	rs10912481	172824575	T > G	0.203390727										0.002461976		0.223156533
rs12131049.172828254.T.A	1q-172650685-172940450	D	rs12131049	172828254	T > A	0.163369963										0.001062187		0.01830549
rs77483631.172829629.T.C	1q-172650685-172940450	D	rs77483631	172829629	T > C	0.164253394										0.001481232		0.029730254
rs112124189.172847460.C.T	1q-172650685-172940450	D	rs112124189	172847460	C > T	0.177530313										0.004913605		0.135776369
rs61828382.172848496.C.T	1q-172650685-172940450	D	rs61828382	172848496	C > T	0.155356408										0.001210264		0.011671645
rs61828384.172849145.G.A	1q-172650685-172940450	D	rs61828384	172849145	G > A	0.155374038										0.001263292		0.01248334
rs12142955.172850059.T.G	1q-172650685-172940450	D	rs12142955	172850059	T > G	0.155567961										0.001299235		0.012980486
rs12143054.172850540.A.G	1q-172650685-172940450	D	rs12143054	172850540	A > G	0.154845155										0.001435097		0.02514834
rs12143056.172850552.A.C	1q-172650685-172940450	D	rs12143056	172850552	A > C	0.154845155										0.001438968		0.02513163
rs6665826.172851231.A.G	1q-172650685-172940450	D	rs6665826	172851231	A > G	0.20925545										0.001039106		0.0005053
rs55713877.172857667.G.A	1q-172650685-172940450	D	rs55713877	172857667	G > A	0.208583573										0.001148461		0.000235005
rs12122161.172859192.C.T	1q-172650685-172940450	D	rs12122161	172859192	C > T	0.155450432										0.001820982		0.01936053
rs11801183.172862984.C.T	1q-172650685-172940450	D	rs11801183	172862984	C > T	0.176881942										0.005563083		0.068764759
rs61828386.172863647.T.C	1q-172650685-172940450	D	rs61828386	172863647	T > C	0.201604278										0.000922269		0.001538594
rs12142280.172864652.T.A	1q-172650685-172940450	D	rs12142280	172864652	T > A	0.177169889										0.012541745		0.379819541
rs6684112.172866896.A.G	1q-172650685-172940450	D	rs6684112	172866896	A > G	0.162796028										0.000846067		0.003219861
rs76141665.172909457.A.C	1q-172650685-172940450	E	rs76141665	172909457	A > C	0.007280954									8.66E-06	8.66E-06	0.01583509	0.01583509
rs59295814.192482466.A.T	1q-192462312-192548041	A	rs59295814	192482466	A > T	0.023940765			0.059410697	0.001156873					0.002147899	0.000100941	0.001457542	7.38E-05
rs73055948.192489602.T.C	1q-192462312-192548041	A	rs73055948	192489602	T > C	0.022624434				0.002185921						9.78E-05		7.18E-05
rs78321711.192503705.A.G	1q-192462312-192548041	A	rs78321711	192503705	A > G	0.023488276				0.002440502						0.000132778		8.61E-05
rs76143868.192503903.G.A	1q-192462312-192548041	A	rs76143868	192503903	G > A	0.020050538				0.001162311						0.000117234		8.38E-05
rs141459239.192504962.A.AT	1q-192462312-192548041	A	rs141459239	192504962	A > AT	0.022967229				0.00321134						0.000128944		8.59E-05
rs79992035.192505695.C.T	1q-192462312-192548041	A	rs79992035	192505695	C > T	0.019515778				0.001263528						0.000119643		8.15E-05
rs74760329.192510337.T.G	1q-192462312-192548041	A	rs74760329	192510337	T > G	0.023488276				0.002434541						0.000133303		9.18E-05
rs76130620.192515917.T.A	1q-192462312-192548041	A	rs76130620	192515917	T > A	0.023076923				0.003338734						0.000140741		8.85E-05
rs16834378.192516183.T.C	1q-192462312-192548041	A	rs16834378	192516183	T > C	0.023529412				0.004214037						0.00013753		9.25E-05
rs141032459.192517919.C.G	1q-192462312-192548041	A	rs141032459	192517919	C > G	0.021586257				0.005231781						0.000108278		7.48E-05
rs147942982.192518071.C.T	1q-192462312-192548041	A	rs147942982	192518071	C > T	0.021586257				0.005186582						0.000108278		7.48E-05
rs74628571.192518426.C.T	1q-192462312-192548041	A	rs74628571	192518426	C > T	0.023406006				0.003723169						0.000116566		8.09E-05
rs16834379.192518724.G.A	1q-192462312-192548041	A	rs16834379	192518724	G > A	0.023406006				0.004388288						0.000126985		8.47E-05
rs78905745.192518883.G.A	1q-192462312-192548041	A	rs78905745	192518883	G > A	0.023693953				0.00375795						0.000114922		7.93E-05
rs16834380.192518944.G.T	1q-192462312-192548041	A	rs16834380	192518944	G > T	0.023406006				0.004388288						0.000126985		8.29E-05
rs77507968.192520474.G.T	1q-192462312-192548041	A	rs77507968	192520474	G > T	0.020459932				0.003179411						0.00010904		7.36E-05
rs12094953.192521698.C.T	1q-192462312-192548041	A	rs12094953	192521698	C > T	0.027758516				0.002458942						0.000111437		6.77E-05
rs16834383.192521764.G.T	1q-192462312-192548041	A	rs16834383	192521764	G > T	0.023323735				0.005688501						0.000116491		8.31E-05
rs10801127.192515406.T.G	1q-192462312-192548041	B	rs10801127	192515406	T > G	0.290991362			0.992968829	0.001102864					1.003396489	0.000235926	1.00370708	0.000424804
rs1323298.192519865.T.C	1q-192462312-192548041	B	rs1323298	192519865	T > C	0.179432332				0.021442167						0.000268841		0.000124721
rs9804163.192523571.C.T	1q-192462312-192548041	B	rs9804163	192523571	C > T	0.175228693				0.03360963						0.000838267		0.001330386
rs2760520.192524049.G.T	1q-192462312-192548041	B	rs2760520	192524049	G > T	0.277992596				0.002703356						0.000125262		0.000133856
rs2816305.192524269.C.T	1q-192462312-192548041	B	rs2816305	192524269	C > T	0.177910325				0.012260415						0.001019687		0.000635581
rs4658054.192524985.G.T	1q-192462312-192548041	B	rs4658054	192524985	G > T	0.178321678				0.017990481						0.001612056		0.000808857
rs3011685.192524993.C.T	1q-192462312-192548041	B	rs3011685	192524993	C > T	0.176923077				0.025671294						0.00088129		0.00058748
rs2760521.192525276.G.A	1q-192462312-192548041	B	rs2760521	192525276	G > A	0.17786919				0.016492398						0.001058449		0.000759194
rs9427559.192525984.A.C	1q-192462312-192548041	B	rs9427559	192525984	A > C	0.17781826				0.016030738						0.000832165		0.000465253
rs2181527.192526865.G.A	1q-192462312-192548041	B	rs2181527	192526865	G > A	0.367091732				0.01568959						0.000643828		0.001245226
rs2760522.192529414.C.G	1q-192462312-192548041	B	rs2760522	192529414	C > G	0.177561654				0.020696141						0.000943814		0.000440789
rs6683861.192530105.G.A	1q-192462312-192548041	B	rs6683861	192530105	G > A	0.266929149				0.025056957						0.000228918		0.000342434
rs2760524.192530548.A.G	1q-192462312-192548041	B	rs2760524	192530548	A > G	0.178033731				0.026838223						0.00139802		0.000408232
rs6684404.192530615.G.A	1q-192462312-192548041	B	rs6684404	192530615	G > A	0.268860551				0.028326976						0.000232057		0.000413959
rs12022418.192535107.C.A	1q-192462312-192548041	B	rs12022418	192535107	C > A	0.275647882				0.00350987						0.000174508		0.000297421
rs1359063.192535553.G.A	1q-192462312-192548041	B	rs1359063	192535553	G > A	0.184409708				0.02780247						0.033120508		0.038194129
rs2816317.192536385.G.A	1q-192462312-192548041	B	rs2816317	192536385	G > A	0.180666392				0.053823315						0.053713031		0.074354175
rs4636437.192536451.G.T	1q-192462312-192548041	B	rs4636437	192536451	G > T	0.182846565				0.024094139						0.211650963		0.172920943
rs35216485.192536480.A.AT	1q-192462312-192548041	B	rs35216485	192536480	A > AT	0.180666392				0.054208166						0.049393359		0.068495549
rs2760527.192536758.G.A	1q-192462312-192548041	B	rs2760527	192536758	G > A	0.180748663				0.058360576						0.052725673		0.063330588
rs2760528.192536785.G.A	1q-192462312-192548041	B	rs2760528	192536785	G > A	0.180562575				0.054837628						0.047678212		0.067307759
rs2816316.192536813.C.A	1q-192462312-192548041	B	rs2816316	192536813	C > A	0.180913204				0.053936481						0.06848705		0.0814115
rs2816315.192536886.C.T	1q-192462312-192548041	B	rs2816315	192536886	C > T	0.180707528				0.039571455						0.044333902		0.052637253
rs2760529.192537062.C.T	1q-192462312-192548041	B	rs2760529	192537062	C > T	0.280501851				0.007057064						0.000173333		0.000154322
rs1323297.192537400.T.C	1q-192462312-192548041	B	rs1323297	192537400	T > C	0.180574328				0.055607313						0.05954641		0.061430095
rs1323296.192537508.A.G	1q-192462312-192548041	B	rs1323296	192537508	A > G	0.180296174				0.051919246						0.077952594		0.064323661
rs1323292.192541021.G.A	1q-192462312-192548041	B	rs1323292	192541021	G > A	0.18095434				0.064649292						0.026454132		0.055840148
rs2984919.192541172.A.T	1q-192462312-192548041	B	rs2984919	192541172	A > T	0.181038569				0.055840752						0.055498612		0.051823589
rs1359062.192541472.C.G	1q-192462312-192548041	B	rs1359062	192541472	C > G	0.181489099				0.036822984						0.071009427		0.079900851
rs1547624.192543837.A.T	1q-192462312-192548041	B	rs1547624	192543837	A > T	0.180844646				0.038728456						0.099759305		0.040617793
rs2984920.192544795.A.G	1q-192462312-192548041	B	rs2984920	192544795	A > G	0.179020979				0.029278888						0.012654569		0.010362453
rs7535818.192545099.G.A	1q-192462312-192548041	B	rs7535818	192545099	G > A	0.183916084				0.019009504						0.028752326		0.01218408
rs3753956.200857809.A.G	1q-200853111-201042326	A	rs3753956	200857809	A > G	0.493222464									0.014178609	0.002994424	0.009366519	0.00169178
rs3820419.200858315.T.G	1q-200853111-201042326	A	rs3820419	200858315	T > G	0.491690662										0.00302731		0.001936104
rs2134756.200858956.G.A	1q-200853111-201042326	A	rs2134756	200858956	G > A	0.493171534										0.003319262		0.002231199
rs6427864.200859413.T.C	1q-200853111-201042326	A	rs6427864	200859413	T > C	0.492489863										0.003034744		0.002059297
rs2271019.200861003.A.G	1q-200853111-201042326	A	rs2271019	200861003	A > G	0.492842452										0.001802868		0.001448139
rs146066525.200871809.C.T	1q-200853111-201042326	B	rs146066525	200871809	C > T	0.016853735									0.027588395	0.020856326	0.001496706	0.00079818
rs140589352.200978027.G.A	1q-200853111-201042326	B	rs140589352	200978027	G > A	0.020320856										0.006732069		0.000698526
rs12132298.200875095.T.C	1q-200853111-201042326	C	rs12132298	200875095	T > C	0.304781493									0.988571298	0.011365758	0.998995225	0.002632215
rs12132349.200875242.T.A	1q-200853111-201042326	C	rs12132349	200875242	T > A	0.293377211										0.022301102		0.098049147
rs59655222.200875897.T.C	1q-200853111-201042326	C	rs59655222	200875897	T > C	0.293418346										0.023123637		0.095371383
rs7554511.200877562.C.A	1q-200853111-201042326	C	rs7554511	200877562	C > A	0.292760181										0.013668472		0.063183601
rs41299637.200877850.T.G	1q-200853111-201042326	C	rs41299637	200877850	T > G	0.29329494										0.017832257		0.076946953
rs12131796.200878727.G.A	1q-200853111-201042326	C	rs12131796	200878727	G > A	0.292883587										0.015004939		0.074940179
rs296520.200880978.C.T	1q-200853111-201042326	C	rs296520	200880978	C > T	0.294840454										0.025452051		0.211418285
rs10800746.200881392.C.T	1q-200853111-201042326	C	rs10800746	200881392	C > T	0.315425751										0.074929598		0.184336936
rs7522462.200881595.G.A	1q-200853111-201042326	C	rs7522462	200881595	G > A	0.292019745										0.006386288		0.020582897
rs905634.200884985.C.T	1q-200853111-201042326	C	rs905634	200884985	C > T	0.31252473										0.072771575		0.110933394
rs404339.200886891.C.G	1q-200853111-201042326	C	rs404339	200886891	C > G	0.302879473										0.005685661		0.001507023
rs296539.200887657.C.T	1q-200853111-201042326	C	rs296539	200887657	C > T	0.364500206										0.001358544		0.000314619
rs296543.200889833.T.C	1q-200853111-201042326	C	rs296543	200889833	T > C	0.302838338										0.005611429		0.001608117
rs296545.200890692.A.G	1q-200853111-201042326	C	rs296545	200890692	A > G	0.302879473										0.005146775		0.001462182
rs296546.200891091.T.C	1q-200853111-201042326	C	rs296546	200891091	T > C	0.302838338										0.004910003		0.00149671
rs296547.200892137.T.C	1q-200853111-201042326	C	rs296547	200892137	T > C	0.36445907										0.001485148		0.000369242
rs370411.200892263.C.G	1q-200853111-201042326	C	rs370411	200892263	C > G	0.364478659										0.001237545		0.00033213
rs296548.200892843.A.C	1q-200853111-201042326	C	rs296548	200892843	A > C	0.365270024										0.001187166		0.000306357
rs11589638.200894935.G.A	1q-200853111-201042326	C	rs11589638	200894935	G > A	0.303433821										0.002149332		0.000575933
rs139882214.200895391.TCTCA.T	1q-200853111-201042326	C	rs139882214	200895391	TCTCA > T	0.368176921										0.001138375		0.000317228
rs11583546.200902607.C.A	1q-200853111-201042326	C	rs11583546	200902607	C > A	0.294058882										0.004180426		0.002484002
rs10920074.200912727.G.T	1q-200853111-201042326	C	rs10920074	200912727	G > T	0.307096825										0.002053747		0.000329465
rs11579874.200920362.G.A	1q-200853111-201042326	C	rs11579874	200920362	G > A	0.306417112										0.002449811		0.000745609
rs169850.200929144.T.C	1q-200853111-201042326	C	rs169850	200929144	T > C	0.32575072										0.02950805		0.000756901
rs6427868.200929482.A.G	1q-200853111-201042326	C	rs6427868	200929482	A > G	0.308802962										0.0055874		0.00217694
rs113307843.200931747.A.AC	1q-200853111-201042326	C	rs113307843	200931747	A > AC	0.29653092										0.011382104		0.002234624
rs11584383.200935866.T.C	1q-200853111-201042326	C	rs11584383	200935866	T > C	0.309831345										0.228297305		0.009920352
rs3208703.200939642.C.T	1q-200853111-201042326	C	rs3208703	200939642	C > T	0.298538716										0.011555034		0.002288481
rs296563.200944840.T.G	1q-200853111-201042326	C	rs296563	200944840	T > G	0.319803726										0.081337874		0.001627625
rs34873729.200946928.T.C	1q-200853111-201042326	C	rs34873729	200946928	T > C	0.299247811										0.006901329		0.001342648
rs12118735.200950960.C.T	1q-200853111-201042326	C	rs12118735	200950960	C > T	0.299588647										0.007340651		0.001781385
rs7539693.200955566.A.G	1q-200853111-201042326	C	rs7539693	200955566	A > G	0.299361423										0.007219477		0.001936606
rs10494828.200957032.G.A	1q-200853111-201042326	C	rs10494828	200957032	G > A	0.299670917										0.006763427		0.002007734
rs12142704.200957697.A.G	1q-200853111-201042326	C	rs12142704	200957697	A > G	0.298254686										0.006019758		0.001682606
rs2297909.200960307.G.A	1q-200853111-201042326	C	rs2297909	200960307	G > A	0.31958042										0.081142668		0.002758276
rs59682551.200961883.T.G	1q-200853111-201042326	C	rs59682551	200961883	T > G	0.245577951										0.006777323		0.001663673
rs12140420.200962287.G.A	1q-200853111-201042326	C	rs12140420	200962287	G > A	0.299712053										0.005880442		0.001990312
rs10920084.200962795.T.G	1q-200853111-201042326	C	rs10920084	200962795	T > G	0.32106325										0.068936636		0.003827843
rs34034547.200963085.T.TA	1q-200853111-201042326	C	rs34034547	200963085	T > TA	0.319286596										0.06722562		0.001965365
rs35008389.200963535.G.GC	1q-200853111-201042326	C	rs35008389	200963535	G > GC	0.299314411										0.006333149		0.001436755
rs12126806.200963825.C.T	1q-200853111-201042326	C	rs12126806	200963825	C > T	0.301069519										0.010589781		0.00386299
rs11589573.200975115.G.C	1q-200853111-201042326	C	rs11589573	200975115	G > C	0.299753188										0.003501074		0.000452643
rs11580823.200983489.T.G	1q-200853111-201042326	C	rs11580823	200983489	T > G	0.297345791										0.002336273		0.000379592
rs12122721.200984480.G.A	1q-200853111-201042326	C	rs12122721	200984480	G > A	0.300987248										0.003159721		0.000956611
rs11586763.200989444.C.G	1q-200853111-201042326	C	rs11586763	200989444	C > G	0.296836497										0.002349115		0.000380182
rs55862304.200989775.C.T	1q-200853111-201042326	C	rs55862304	200989775	C > T	0.299341835										0.002339313		0.000570365
rs17419032.200998531.C.T	1q-200853111-201042326	C	rs17419032	200998531	C > T	0.299259564										0.00205401		0.000454564
rs72749166.201000305.G.C	1q-200853111-201042326	C	rs72749166	201000305	G > C	0.298313451										0.002604127		0.000296543
rs75320486.206842241.G.A	1q-206802440-207032751	A	rs75320486	206842241	G > A	0.00855615					0.121999598	0.0037045
rs74147142.206846844.A.G	1q-206802440-207032751	A	rs74147142	206846844	A > G	0.010750034						0.004260136
rs55830990.206847607.G.A	1q-206802440-207032751	A	rs55830990	206847607	G > A	0.010777458						0.005899989
rs6660379.206848135.A.G	1q-206802440-207032751	A	rs6660379	206848135	A > G	0.010777458						0.005899989
rs17014119.206848905.T.G	1q-206802440-207032751	A	rs17014119	206848905	T > G	0.010777458						0.005899989
rs17014123.206849163.G.A	1q-206802440-207032751	A	rs17014123	206849163	G > A	0.01064034						0.004474628
rs77133925.206849211.G.A	1q-206802440-207032751	A	rs77133925	206849211	G > A	0.01064034						0.004399783
rs74147147.206849216.T.C	1q-206802440-207032751	A	rs74147147	206849216	T > C	0.010759828						0.004023748
rs77599401.206849509.G.A	1q-206802440-207032751	A	rs77599401	206849509	G > A	0.010779417						0.003621385
rs79588167.206849825.T.A	1q-206802440-207032751	A	rs79588167	206849825	T > A	0.010669722						0.003711551
rs78231108.206851045.C.T	1q-206802440-207032751	A	rs78231108	206851045	C > T	0.010722611						0.003122813
rs144039707.206853030.T.C	1q-206802440-207032751	A	rs144039707	206853030	T > C	0.011294588						0.001249654
rs7531969.206853424.A.G	1q-206802440-207032751	A	rs7531969	206853424	A > G	0.011312217						0.001634174
rs58118599.206853914.A.C	1q-206802440-207032751	A	rs58118599	206853914	A > C	0.010941999						0.002071189
rs4074636.206854426.C.T	1q-206802440-207032751	A	rs4074636	206854426	C > T	0.010822511						0.002211728
rs57509669.206854602.T.C	1q-206802440-207032751	A	rs57509669	206854602	T > C	0.01094004						0.002083832
rs17014160.206855800.G.A	1q-206802440-207032751	A	rs17014160	206855800	G > A	0.011386653						0.001361503
rs41348452.206856203.C.T	1q-206802440-207032751	A	rs41348452	206856203	C > T	0.010822511						0.002211728
rs17014165.206856486.C.T	1q-206802440-207032751	A	rs17014165	206856486	C > T	0.010822511						0.002211728
rs17014176.206856620.A.G	1q-206802440-207032751	A	rs17014176	206856620	A > G	0.011306341						0.00119509
rs17838274.206856916.C.T	1q-206802440-207032751	A	rs17838274	206856916	C > T	0.010822511						0.002211728
rs57653583.206863253.G.A	1q-206802440-207032751	A	rs57653583	206863253	G > A	0.010822511						0.00184619
rs144392369.206866746.ACT.A	1q-206802440-207032751	A	rs144392369	206866746	ACT > A	0.010847976						0.001722034
rs61434251.206867202.C.T	1q-206802440-207032751	A	rs61434251	206867202	C > T	0.010941999						0.002466132
rs74147158.206868004.A.G	1q-206802440-207032751	A	rs74147158	206868004	A > G	0.010941999						0.002466132
rs114787488.206868320.C.T	1q-206802440-207032751	A	rs114787488	206868320	C > T	0.010855811						0.001683095
rs9659509.206870456.A.G	1q-206802440-207032751	A	rs9659509	206870456	A > G	0.010941999						0.002466132
rs59179713.206876779.C.T	1q-206802440-207032751	A	rs59179713	206876779	C > T	0.01095767						0.001838674
rs57192369.206877286.T.C	1q-206802440-207032751	A	rs57192369	206877286	T > C	0.010967464						0.00186747
rs6704372.206878429.C.T	1q-206802440-207032751	A	rs6704372	206878429	C > T	0.010971382						0.001851068
rs138061396.206880740.CTCT.C	1q-206802440-207032751	A	rs138061396	206880740	CTCT > C	0.009604121						0.004716741
rs74147685.206882609.T.A	1q-206802440-207032751	A	rs74147685	206882609	T > A	0.010941999						0.002056627
rs56752768.206883533.A.G	1q-206802440-207032751	A	rs56752768	206883533	A > G	0.010955711						0.001730385
rs56182515.206884088.C.T	1q-206802440-207032751	A	rs56182515	206884088	C > T	0.011120252						0.00170906
rs138701851.206885928.T.TTGTTTTCTTAGGGGGTG	1q-206802440-207032751	A	rs138701851	206885928	T > TTGTTTTCTTAGGGGGTG	0.011049735						0.00144565
rs140136679.206887236.A.AG	1q-206802440-207032751	A	rs140136679	206887236	A > AG	0.01100664						0.001562632
rs116227243.206887834.G.A	1q-206802440-207032751	A	rs116227243	206887834	G > A	0.010989011						0.001579677
rs57933709.206888961.T.C	1q-206802440-207032751	A	rs57933709	206888961	T > C	0.010853852						0.001705001
rs6680408.206889548.A.G	1q-206802440-207032751	A	rs6680408	206889548	A > G	0.010941999						0.00172361
rs74745748.206890634.G.C	1q-206802440-207032751	A	rs74745748	206890634	G > C	0.009684433						0.002139975
rs79204394.206891283.A.G	1q-206802440-207032751	A	rs79204394	206891283	A > G	0.010869523						0.001869833
rs146665470.206891811.A.G	1q-206802440-207032751	A	rs146665470	206891811	A > G	0.010859729						0.001674753
rs77658983.206893375.G.A	1q-206802440-207032751	A	rs77658983	206893375	G > A	0.010859729						0.001658249
rs78672818.206899410.A.T	1q-206802440-207032751	A	rs78672818	206899410	A > T	0.010859729						0.001641862
rs78132462.206900798.G.A	1q-206802440-207032751	A	rs78132462	206900798	G > A	0.010861687						0.001647596
rs74733948.206901447.G.A	1q-206802440-207032751	A	rs74733948	206901447	G > A	0.01095767						0.001423604
rs34526867.206905040.C.T	1q-206802440-207032751	A	rs34526867	206905040	C > T	0.011018393						0.001382908
rs3189439.206906745.G.A	1q-206802440-207032751	A	rs3189439	206906745	G > A	0.010971382						0.00164861
rs144010760.206908119.CT.C	1q-206802440-207032751	A	rs144010760	206908119	CT > C	0.010834264						0.001976489
rs77157682.206911253.C.T	1q-206802440-207032751	A	rs77157682	206911253	C > T	0.01162367						0.001038543
rs17014035.206841857.A.C	1q-206802440-207032751	B	rs17014035	206841857	A > C	0.226614562					0.583067469	0.003437079
rs56140113.206843108.C.T	1q-206802440-207032751	B	rs56140113	206843108	C > T	0.227067051						0.00461836
rs141508023.206844273.G.GT	1q-206802440-207032751	B	rs141508023	206844273	G > GT	0.228422558						0.003128823
rs4074958.206848140.T.C	1q-206802440-207032751	B	rs4074958	206848140	T > C	0.267740103						0.026485749
rs4074957.206848306.T.C	1q-206802440-207032751	B	rs4074957	206848306	T > C	0.232044426						0.006559191
rs4240842.206854506.A.T	1q-206802440-207032751	B	rs4240842	206854506	A > T	0.267626491						0.031318889
rs3935564.206862029.T.G	1q-206802440-207032751	B	rs3935564	206862029	T > G	0.240024681						0.013967261
rs4129024.206868245.G.A	1q-206802440-207032751	B	rs4129024	206868245	G > A	0.225298231						0.009242089
rs34268218.206869116.TC.T	1q-206802440-207032751	B	rs34268218	206869116	TC > T	0.276721318						0.011650296
rs4845130.206872487.G.A	1q-206802440-207032751	B	rs4845130	206872487	G > A	0.269320875						0.030449901
rs35125368.206872631.G.A	1q-206802440-207032751	B	rs35125368	206872631	G > A	0.225257096						0.009530695
rs59368306.206873303.T.TTCTC	1q-206802440-207032751	B	rs59368306	206873303	T > TTCTC	0.238917945						0.020537014
rs4240845.206875697.T.C	1q-206802440-207032751	B	rs4240845	206875697	T > C	0.267585356						0.045501098
rs12028997.206882358.C.T	1q-206802440-207032751	B	rs12028997	206882358	C > T	0.238820004						0.021468271
rs12030124.206883853.C.T	1q-206802440-207032751	B	rs12030124	206883853	C > T	0.238914027						0.016292747
rs55730781.206895361.G.T	1q-206802440-207032751	B	rs55730781	206895361	G > T	0.239049186						0.042779379
rs4240847.206896622.C.A	1q-206802440-207032751	B	rs4240847	206896622	C > A	0.262484574						0.079997645
rs4240848.206896750.T.C	1q-206802440-207032751	B	rs4240848	206896750	T > C	0.26252571						0.08292076
rs4607880.206897481.A.G	1q-206802440-207032751	B	rs4607880	206897481	A > G	0.262278898						0.0817191
rs60534074.206909005.C.T	1q-206802440-207032751	B	rs60534074	206909005	C > T	0.23870835						0.035526038
rs72755091.206912418.C.T	1q-206802440-207032751	B	rs72755091	206912418	C > T	0.221966269						0.003537727
rs10494878.206915809.A.G	1q-206802440-207032751	B	rs10494878	206915809	A > G	0.257775558						0.002399357
rs3024505.206939904.G.A	1q-206802440-207032751	C	rs3024505	206939904	G > A	0.159769642					0.995897773	0.347647681
rs3024495.206942413.C.T	1q-206802440-207032751	C	rs3024495	206942413	C > T	0.15965603						0.34748636
rs3024493.206943968.C.A	1q-206802440-207032751	C	rs3024493	206943968	C > A	0.159687371						0.300763732
rs17015865.206958587.G.A	1q-206802440-207032751	D	rs17015865	206958587	G > A	0.259728507					0.115319411	0.010315258
rs6683473.206967152.C.T	1q-206802440-207032751	D	rs6683473	206967152	C > T	0.257013575						0.031011458
rs72756948.206970443.A.G	1q-206802440-207032751	D	rs72756948	206970443	A > G	0.257383793						0.027836274
rs61814960.206978249.A.G	1q-206802440-207032751	D	rs61814960	206978249	A > G	0.259317153						0.012159823
rs4347211.206978340.A.G	1q-206802440-207032751	D	rs4347211	206978340	A > G	0.320074044						0.002552476
rs12407461.206981584.G.A	1q-206802440-207032751	D	rs12407461	206981584	G > A	0.32004662						0.002184278
rs12407485.206981719.G.A	1q-206802440-207032751	D	rs12407485	206981719	G > A	0.319786096						0.002099077
rs17016339.206982066.G.C	1q-206802440-207032751	D	rs17016339	206982066	G > C	0.320095591						0.002087862
rs59283464.206982261.A.G	1q-206802440-207032751	D	rs59283464	206982261	A > G	0.320156314						0.002312662
rs12042745.206982746.C.T	1q-206802440-207032751	D	rs12042745	206982746	C > T	0.320032908						0.001985453
rs12409577.206982930.A.T	1q-206802440-207032751	D	rs12409577	206982930	A > T	0.320156314						0.002288168
rs10863860.206983365.T.C	1q-206802440-207032751	D	rs10863860	206983365	T > C	0.320115179						0.002217516
rs10863861.206983393.C.T	1q-206802440-207032751	D	rs10863861	206983393	C > T	0.319991773						0.002036207
rs1878673.206983993.T.G	1q-206802440-207032751	D	rs1878673	206983993	T > G	0.320032908						0.002097465
rs10863863.206984590.A.G	1q-206802440-207032751	D	rs10863863	206984590	A > G	0.319868367						0.002071903
rs11119619.206984811.T.C	1q-206802440-207032751	D	rs11119619	206984811	T > C	0.319744961						0.001801597
rs11119621.206985563.C.G	1q-206802440-207032751	D	rs11119621	206985563	C > G	0.319909502						0.001831628
rs11119622.206986292.G.A	1q-206802440-207032751	D	rs11119622	206986292	G > A	0.319251337						0.00140287
rs11119623.206986306.G.A	1q-206802440-207032751	D	rs11119623	206986306	G > A	0.319251337						0.001331487
rs7540516.206986545.A.C	1q-206802440-207032751	D	rs7540516	206986545	A > C	0.319241543						0.001348473
rs7536410.206986878.C.T	1q-206802440-207032751	D	rs7536410	206986878	C > T	0.319210202						0.001295078
rs7529836.206987747.T.C	1q-206802440-207032751	D	rs7529836	206987747	T > C	0.320074044						0.0010524
rs45563638.43314000.G.A	2p-43310482-43362380	A	rs45563638	43314000	G > A	0.050308515			0.026071735	0.003356748							0.00020466	6.24E-05
rs7574283.43314287.G.C	2p-43310482-43362380	A	rs7574283	43314287	G > C	0.047017688				0.005892714								3.70E-05
rs58113664.43317460.C.T	2p-43310482-43362380	A	rs58113664	43317460	C > T	0.045099998				0.004302076								3.32E-05
rs4952963.43319155.C.T	2p-43310482-43362380	A	rs4952963	43319155	C > T	0.04556424				0.006652258								3.60E-05
rs56963308.43320765.A.C	2p-43310482-43362380	A	rs56963308	43320765	A > C	0.045205775				0.005867938								3.60E-05
rs4952966.43327560.G.A	2p-43310482-43362380	B	rs4952966	43327560	G > A	0.130481283			0.011754645	0.011754645							4.26E-05	4.26E-05
rs4952662.43336763.C.A	2p-43310482-43362380	C	rs4952662	43336763	C > A	0.19161035			0.036800383	0.002122426							0.000725156	3.55E-05
rs4952663.43336764.C.A	2p-43310482-43362380	C	rs4952663	43336764	C > A	0.192019745				0.002045803								3.57E-05
rs6716676.43337123.G.T	2p-43310482-43362380	C	rs6716676	43337123	G > T	0.171628372				0.015794968								5.35E-05
rs67929940.43348660.A.G	2p-43310482-43362380	C	rs67929940	43348660	A > G	0.156067462				0.00109489								4.91E-05
rs112704414.43349082.C.CA	2p-43310482-43362380	C	rs112704414	43349082	C > CA	0.160086972				0.001062726								5.46E-05
rs56062661.43349371.C.T	2p-43310482-43362380	C	rs56062661	43349371	C > T	0.155804979				0.001346419								5.03E-05
rs766829.43349680.C.T	2p-43310482-43362380	C	rs766829	43349680	C > T	0.155738379				0.001812427								5.09E-05
rs766828.43349916.C.T	2p-43310482-43362380	C	rs766828	43349916	C > T	0.155656109				0.00113497								4.84E-05
rs72870224.43350867.C.T	2p-43310482-43362380	C	rs72870224	43350867	C > T	0.156073338				0.001130981								4.76E-05
rs58097735.43350994.T.C	2p-43310482-43362380	C	rs58097735	43350994	T > C	0.156273139				0.00114289								4.72E-05
rs12328724.43351384.A.G	2p-43310482-43362380	C	rs12328724	43351384	A > G	0.156396545				0.001100431								3.69E-05
rs17030372.43351453.C.T	2p-43310482-43362380	C	rs17030372	43351453	C > T	0.155697244				0.001653479								4.46E-05
rs17030375.43351556.C.G	2p-43310482-43362380	C	rs17030375	43351556	C > G	0.15643768				0.001139454								4.47E-05
rs67362114.43351815.A.G	2p-43310482-43362380	C	rs67362114	43351815	A > G	0.15643768				0.001165093								4.19E-05
rs17030391.43353504.G.A	2p-43310482-43362380	C	rs17030391	43353504	G > A	0.154997943				0.001403548								4.10E-05
rs72870234.43353747.C.G	2p-43310482-43362380	C	rs72870234	43353747	C > G	0.155377955				0.001649879								4.33E-05
rs6736867.43342339.C.A	2p-43310482-43362380	D	rs6736867	43342339	C > A	0.26199095			0.958383455	0.001068708							0.98588825	0.007472105
rs12475966.43342749.G.C	2p-43310482-43362380	D	rs12475966	43342749	G > C	0.228471528				0.000876433								0.002587315
rs12475994.43342772.G.A	2p-43310482-43362380	D	rs12475994	43342772	G > A	0.228540087				0.000896978								0.002700855
rs12475946.43342848.C.T	2p-43310482-43362380	D	rs12475946	43342848	C > T	0.228555758				0.000878686								0.002721667
rs12476032.43342899.G.C	2p-43310482-43362380	D	rs12476032	43342899	G > C	0.230148283				0.000879662								0.003275617
rs12464187.43342902.T.C	2p-43310482-43362380	D	rs12464187	43342902	T > C	0.230193336				0.000902564								0.003354922
rs62135362.43342942.A.G	2p-43310482-43362380	D	rs62135362	43342942	A > G	0.229979824				0.000868107								0.003316453
rs62135363.43343185.A.C	2p-43310482-43362380	D	rs62135363	43343185	A > C	0.229353				0.001038071								0.003364551
rs80168958.43343209.C.T	2p-43310482-43362380	D	rs80168958	43343209	C > T	0.228389258				0.000776348								0.003343359
rs75494812.43343217.C.T	2p-43310482-43362380	D	rs75494812	43343217	C > T	0.228389258				0.000776348								0.003343359
rs78123956.43343222.A.G	2p-43310482-43362380	D	rs78123956	43343222	A > G	0.228959276				0.000806811								0.002873336
rs72788819.43343296.G.T	2p-43310482-43362380	D	rs72788819	43343296	G > T	0.228918141				0.000848712								0.003690099
rs62135364.43343449.G.A	2p-43310482-43362380	D	rs62135364	43343449	G > A	0.22896907				0.000747692								0.002866055
rs62135365.43343554.C.G	2p-43310482-43362380	D	rs62135365	43343554	C > G	0.229162994				0.000752935								0.003199746
rs62135366.43343572.C.T	2p-43310482-43362380	D	rs62135366	43343572	C > T	0.242708272				0.000450421								0.001149771
rs75734739.43343597.A.G	2p-43310482-43362380	D	rs75734739	43343597	A > G	0.229192376				0.000763371								0.003188537
rs6712537.43343613.A.G	2p-43310482-43362380	D	rs6712537	43343613	A > G	0.273424615				0.000883988								0.023192419
rs62135367.43343658.C.G	2p-43310482-43362380	D	rs62135367	43343658	C > G	0.24417935				0.00050445								0.001036832
rs6741704.43343806.G.A	2p-43310482-43362380	D	rs6741704	43343806	G > A	0.273961333				0.00079558								0.020056145
rs13400080.43343929.A.G	2p-43310482-43362380	D	rs13400080	43343929	A > G	0.228826076				0.000799091								0.003067208
rs13400166.43343983.A.G	2p-43310482-43362380	D	rs13400166	43343983	A > G	0.228798652				0.000785969								0.003043226
rs13388340.43344012.T.C	2p-43310482-43362380	D	rs13388340	43344012	T > C	0.228798652				0.000788878								0.003146905
rs75658606.43344146.GGA.G	2p-43310482-43362380	D	rs75658606	43344146	GGA > G	0.223501988				0.000299456								0.001877364
rs13409611.43344176.G.A	2p-43310482-43362380	D	rs13409611	43344176	G > A	0.22880257				0.000790214								0.003267182
rs13422869.43344215.T.C	2p-43310482-43362380	D	rs13422869	43344215	T > C	0.228871129				0.000810716								0.003201274
rs13409474.43344229.C.T	2p-43310482-43362380	D	rs13409474	43344229	C > T	0.228871129				0.000810524								0.003225409
rs59576048.43344425.A.G	2p-43310482-43362380	D	rs59576048	43344425	A > G	0.236285283				0.000191421								0.000658754
rs372144163.43344439.CCTAGGTGGTAGATCCCATTCTGCAGCTCTG.C	2p-43310482-43362380	D	rs372144163	43344439	CCTAGGTGGTAGATCCCATTCTGCAGCTCTG > C	0.228959276				0.00061229								0.002531875
rs10166329.43344553.A.G	2p-43310482-43362380	D	rs10166329	43344553	A > G	0.228877005				0.000826543								0.002589356
rs10190504.43344888.C.T	2p-43310482-43362380	D	rs10190504	43344888	C > T	0.273879062				0.000875141								0.022375228
rs10190773.43345049.G.C	2p-43310482-43362380	D	rs10190773	43345049	G > C	0.228591017				0.000810316								0.002907801
rs10169409.43345253.A.G	2p-43310482-43362380	D	rs10169409	43345253	A > G	0.228624317				0.00084466								0.003035303
rs56043765.43345285.C.A	2p-43310482-43362380	D	rs56043765	43345285	C > A	0.228579264				0.000847518								0.002959189
rs56254138.43345357.T.A	2p-43310482-43362380	D	rs56254138	43345357	T > A	0.228596893				0.000839946								0.002977905
rs55790508.43345600.A.G	2p-43310482-43362380	D	rs55790508	43345600	A > G	0.228630193				0.000814486								0.003250736
rs55899636.43345615.C.T	2p-43310482-43362380	D	rs55899636	43345615	C > T	0.228632152				0.000879761								0.003139815
rs56185236.43345623.G.A	2p-43310482-43362380	D	rs56185236	43345623	G > A	0.228857417				0.000928661								0.003325838
rs56009787.43345672.G.A	2p-43310482-43362380	D	rs56009787	43345672	G > A	0.272370766				0.001467941								0.021508716
rs55679540.43345673.G.A	2p-43310482-43362380	D	rs55679540	43345673	G > A	0.228150281				0.001342267								0.003168768
rs56015869.43345688.T.C	2p-43310482-43362380	D	rs56015869	43345688	T > C	0.228150281				0.001342267								0.003168768
rs62135402.43345854.G.A	2p-43310482-43362380	D	rs62135402	43345854	G > A	0.228647823				0.000879094								0.00318482
rs13413812.43345917.C.G	2p-43310482-43362380	D	rs13413812	43345917	C > G	0.22865174				0.000881679								0.003196199
rs13414085.43346014.G.A	2p-43310482-43362380	D	rs13414085	43346014	G > A	0.228659576				0.000886815								0.003218931
rs13416780.43346170.G.A	2p-43310482-43362380	D	rs13416780	43346170	G > A	0.228630193				0.000804969								0.003339391
rs13391171.43346340.A.G	2p-43310482-43362380	D	rs13391171	43346340	A > G	0.228122858				0.000851184								0.003616352
rs6746891.43346511.T.A	2p-43310482-43362380	D	rs6746891	43346511	T > A	0.275277664				0.000946316								0.026997456
rs10209254.43346640.T.C	2p-43310482-43362380	D	rs10209254	43346640	T > C	0.22883587				0.000736927								0.0033395
rs10173378.43346789.A.G	2p-43310482-43362380	D	rs10173378	43346789	A > G	0.228959276				0.000735643								0.003768674
rs10199788.43347089.G.A	2p-43310482-43362380	D	rs10199788	43347089	G > A	0.228671329				0.00083324								0.004301489
rs10176003.43347096.A.T	2p-43310482-43362380	D	rs10176003	43347096	A > T	0.228722258				0.000746772								0.004301132
rs10199639.43347127.C.G	2p-43310482-43362380	D	rs10199639	43347127	C > G	0.22883587				0.0006852								0.004494623
rs58700409.43347932.C.T	2p-43310482-43362380	D	rs58700409	43347932	C > T	0.273179761				0.00075855								0.027178153
rs12328347.43351269.T.G	2p-43310482-43362380	D	rs12328347	43351269	T > G	0.369990794				0.408406866								0.000711067
rs737013.43352888.A.T	2p-43310482-43362380	D	rs737013	43352888	A > T	0.365967366				0.111738197								0.000354617
rs747709.43353389.G.A	2p-43310482-43362380	D	rs747709	43353389	G > A	0.377128754				0.373777037								0.000905264
rs747708.43353424.G.C	2p-43310482-43362380	D	rs747708	43353424	G > C	0.218873284				0.000394272								0.001733075
rs17030394.43354280.A.G	2p-43310482-43362380	D	rs17030394	43354280	A > G	0.386918963				0.01553578								0.001358807
rs28411734.43355519.A.G	2p-43310482-43362380	D	rs28411734	43355519	A > G	0.27363225				0.00025109								0.069879671
rs17405635.43355763.G.A	2p-43310482-43362380	D	rs17405635	43355763	G > A	0.254847114				0.000267807								0.015811765
rs17405649.43355805.T.C	2p-43310482-43362380	D	rs17405649	43355805	T > C	0.224557795				0.000158166								0.009744732
rs17333759.43355901.C.A	2p-43310482-43362380	D	rs17333759	43355901	C > A	0.224187577				0.000157716								0.00772427
rs17405663.43355955.T.C	2p-43310482-43362380	D	rs17405663	43355955	T > C	0.22451666				0.000167842								0.009660592
rs17030410.43356490.T.G	2p-43310482-43362380	D	rs17030410	43356490	T > G	0.261415056				0.000870947								0.070755325
rs62135409.43357576.C.T	2p-43310482-43362380	D	rs62135409	43357576	C > T	0.212217195				0.000538813								0.003200461
rs62135410.43358009.A.G	2p-43310482-43362380	D	rs62135410	43358009	A > G	0.257301522				0.000277363								0.029671133
rs12613605.43358910.G.T	2p-43310482-43362380	D	rs12613605	43358910	G > T	0.2116413				0.000222427								0.001852823
rs12466022.43359061.C.A	2p-43310482-43362380	D	rs12466022	43359061	C > A	0.267420814				0.000249952								0.082909774
rs12471190.43359127.T.C	2p-43310482-43362380	D	rs12471190	43359127	T > C	0.268161251				0.000252875								0.097603335
rs6705577.43359275.G.C	2p-43310482-43362380	D	rs6705577	43359275	G > C	0.272357055				0.000536896								0.244022187
X2.43359757.G.GCC	2p-43310482-43362380	D	X2	43359757	G > GCC	0.207657049				0.000180598								0.001315515
X2.43359758.T.TG	2p-43310482-43362380	D	X2	43359758	T > TG	0.207657049				0.000180598								0.001318677
X2.43359760.A.G	2p-43310482-43362380	D	X2	43359760	A > G	0.207659008				0.000180716								0.0013225
X2.43359765.G.C	2p-43310482-43362380	D	X2	43359765	G > C	0.207751072				0.000183345								0.001397641
rs183734363.43359768.C.T	2p-43310482-43362380	D	rs183734363	43359768	C > T	0.207745196				0.000183038								0.001403017
rs139610482.43359838.G.GCGGTGGTAAA	2p-43310482-43362380	D	rs139610482	43359838	G > GCGGTGGTAAA	0.207835302				0.000203187								0.001456626
rs28498283.43360065.A.T	2p-43310482-43362380	D	rs28498283	43360065	A > T	0.256149733				0.000270561								0.024369951
rs7588193.43360947.A.G	2p-43310482-43362380	D	rs7588193	43360947	A > G	0.258453311				0.000142142								0.018088438
rs2163226.43361256.T.C	2p-43310482-43362380	D	rs2163226	43361256	T > C	0.282517483				8.49E-05								0.001220504
rs70959869.61072664.GC.TC	2p-60914729-61892409	A	rs70959869	61072664	GC > TC	0.369093651							0.894247499	0.03811156	0.004682046	0.000202887	0.000270524	1.08E-05
rs35878604.61077103.TC.T	2p-60914729-61892409	A	rs35878604	61077103	TC > T	0.369358093								0.03006631		0.000201862		1.01E-05
rs7588054.61083504.A.G	2p-60914729-61892409	A	rs7588054	61083504	A > G	0.370793912								0.035079853		0.000209963		1.05E-05
rs62149416.61083506.T.C	2p-60914729-61892409	A	rs62149416	61083506	T > C	0.370999589								0.034719508		0.000185478		1.00E-05
rs62149417.61083563.G.A	2p-60914729-61892409	A	rs62149417	61083563	G > A	0.370793912								0.037713597		0.000209963		1.02E-05
rs62149419.61090226.T.C	2p-60914729-61892409	A	rs62149419	61090226	T > C	0.343192102								0.006332271		0.000202665		9.55E-06
rs12466919.61092858.C.T	2p-60914729-61892409	A	rs12466919	61092858	C > T	0.370729271								0.037800329		0.000227781		1.16E-05
rs55963299.61097583.A.G	2p-60914729-61892409	A	rs55963299	61097583	A > G	0.371087736								0.040248963		0.000245449		1.19E-05
rs13019590.61099420.A.C	2p-60914729-61892409	A	rs13019590	61099420	A > C	0.371410942								0.039083778		0.000280735		1.28E-05
rs140938600.61106055.TG.T	2p-60914729-61892409	A	rs140938600	61106055	TG > T	0.371134748								0.058296298		0.000233642		1.17E-05
rs76659990.61106058.T.C	2p-60914729-61892409	A	rs76659990	61106058	T > C	0.371134748								0.058300623		0.000233516		1.17E-05
rs13031721.61106471.A.G	2p-60914729-61892409	A	rs13031721	61106471	A > G	0.372456955								0.048892877		0.000220862		1.15E-05
rs67574266.61108829.G.A	2p-60914729-61892409	A	rs67574266	61108829	G > A	0.373673385								0.101211388		0.00025293		1.25E-05
rs34695944.61124850.T.C	2p-60914729-61892409	A	rs34695944	61124850	T > C	0.373344303								0.147361247		0.00029897		1.35E-05
rs13031237.61136129.G.T	2p-60914729-61892409	A	rs13031237	61136129	G > T	0.369066228								0.059676428		0.000122546		1.04E-05
rs34518355.61153803.G.A	2p-60914729-61892409	A	rs34518355	61153803	G > A	0.344549568								0.028731949		0.000395853		2.74E-05
rs138204386.61157803.TAAAC.T	2p-60914729-61892409	A	rs138204386	61157803	TAAAC > T	0.344998139								0.030828403		0.000380802		2.85E-05
rs13026755.61160619.C.T	2p-60914729-61892409	A	rs13026755	61160619	C > T	0.34437915								0.026430949		0.000411312		3.04E-05
rs13017599.61164331.G.A	2p-60914729-61892409	A	rs13017599	61164331	G > A	0.368408063								0.024109914		8.67E-05		7.70E-06
rs56232022.61170897.TTG.T	2p-60914729-61892409	A	rs56232022	61170897	TTG > T	0.366069225								0.011251252		7.81E-05		7.69E-06
rs1432296.61068167.C.T	2p-60914729-61892409	B	rs1432296	61068167	C > T	0.144014809							0.055897715	0.001814729	5.89E-05	1.98E-05	4.36E-05	1.64E-05
rs34023434.61122317.C.T	2p-60914729-61892409	B	rs34023434	61122317	C > T	0.153828524								0.004480111		1.85E-05		1.17E-05
rs13026050.61136013.G.A	2p-60914729-61892409	B	rs13026050	61136013	G > A	0.149186108								0.004021339		3.11E-08		1.29E-11
rs12989427.61137506.G.A	2p-60914729-61892409	B	rs12989427	61137506	G > A	0.152837359								0.011895445		1.67E-05		9.96E-06
rs72807491.61154510.T.C	2p-60914729-61892409	B	rs72807491	61154510	T > C	0.127231592								0.024148183		3.64E-06		5.54E-06
rs13014803.61167216.T.C	2p-60914729-61892409	B	rs13014803	61167216	T > C	0.151131222								0.002875446		8.58E-08		3.40E-11
rs33986372.61170621.A.C	2p-60914729-61892409	B	rs33986372	61170621	A > C	0.155844156								0.00503544		4.29E-08		1.96E-11
rs72809405.61173382.G.A	2p-60914729-61892409	B	rs72809405	61173382	G > A	0.14864939								0.001627023		5.29E-08		2.35E-11
rs13003464.61186829.A.G	2p-60914729-61892409	C	rs13003464	61186829	A > G	0.378157137							8.51E-05	5.86E-06	0.998821135	0.105528746	1.000014932	0.216587365
rs67927699.61187415.G.C	2p-60914729-61892409	C	rs67927699	61187415	G > C	0.377154218								5.71E-06		0.055879318		0.143101319
rs10182512.61189469.G.A	2p-60914729-61892409	C	rs10182512	61189469	G > A	0.344124503								7.65E-06		0.01574549		0.002212052
rs55776317.61191995.G.C	2p-60914729-61892409	C	rs55776317	61191995	G > C	0.34911559								6.11E-06		0.06790718		0.011920111
rs11345056.61195812.CA.C	2p-60914729-61892409	C	rs11345056	61195812	CA > C	0.342085366								6.23E-06		0.033468821		0.005077737
rs10191548.61197395.G.A	2p-60914729-61892409	C	rs10191548	61197395	G > A	0.339415486								6.18E-06		0.042893797		0.004931609
rs10191951.61197790.G.A	2p-60914729-61892409	C	rs10191951	61197790	G > A	0.34386202								7.43E-06		0.022406687		0.003572365
rs6754346.61197795.A.G	2p-60914729-61892409	C	rs6754346	61197795	A > G	0.340212728								6.24E-06		0.045722586		0.005572473
rs112401990.61199327.G.A	2p-60914729-61892409	C	rs112401990	61199327	G > A	0.340267576								5.01E-06		0.091155246		0.004667267
rs1962449.61202549.C.G	2p-60914729-61892409	C	rs1962449	61202549	C > G	0.349687567								5.93E-06		0.140383012		0.016288664
rs7608697.61204641.A.C	2p-60914729-61892409	C	rs7608697	61204641	A > C	0.37755186								5.78E-06		0.07275963		0.097071471
rs7596362.61204688.T.C	2p-60914729-61892409	C	rs7596362	61204688	T > C	0.377910325								5.56E-06		0.105413218		0.195318202
rs7608910.61204856.A.G	2p-60914729-61892409	C	rs7608910	61204856	A > G	0.37725216								5.59E-06		0.111536686		0.15537119
rs4560096.61204917.T.G	2p-60914729-61892409	C	rs4560096	61204917	T > G	0.377207107								5.61E-06		0.086867899		0.138309534
rs7562347.61209875.T.G	2p-60914729-61892409	C	rs7562347	61209875	T > G	0.431593896								2.47E-07		0.001152819		1.36E-05
rs78404002.61466603.C.T	2p-60914729-61892409	D	rs78404002	61466603	C > T	0.050761004							0.012850707	0.003155501	2.50E-11	4.34E-12	1.05E-16	1.94E-17
rs80021043.61486394.A.T	2p-60914729-61892409	D	rs80021043	61486394	A > T	0.05030068								0.003231715		4.57E-12		1.93E-17
rs17008218.61538054.T.A	2p-60914729-61892409	D	rs17008218	61538054	T > A	0.050635639								0.001766768		4.53E-12		1.66E-17
rs75074590.61616381.TTC.T	2p-60914729-61892409	D	rs75074590	61616381	TTC > T	0.051654228								0.001706514		3.35E-12		1.63E-17
rs17009924.61727985.T.C	2p-60914729-61892409	D	rs17009924	61727985	T > C	0.04973262								0.001140666		4.17E-12		1.69E-17
rs78534076.61776131.G.C	2p-60914729-61892409	D	rs78534076	61776131	G > C	0.050185109								0.001849542		4.08E-12		1.63E-17
rs925163.65556649.T.G	2p-65397595-65717094	A	rs925163	65556649	T > G	0.490045249							0.000909851	5.06E-05
rs925164.65556653.C.T	2p-65397595-65717094	A	rs925164	65556653	C > T	0.429740847								0.000859288
rs6546146.65556324.C.A	2p-65397595-65717094	B	rs6546146	65556324	C > A	0.362114356							0.960792587	0.077767845
rs871974.65557287.T.C	2p-65397595-65717094	B	rs871974	65557287	T > C	0.301723766								0.004995809
rs6727013.65558375.C.A	2p-65397595-65717094	B	rs6727013	65558375	C > A	0.300221347								0.005529727
rs4671658.65561392.C.T	2p-65397595-65717094	B	rs4671658	65561392	C > T	0.299958865								0.005636002
rs4671127.65562970.C.G	2p-65397595-65717094	B	rs4671127	65562970	C > G	0.341464418								0.02675277
rs72250778.65563566.GAAT.G	2p-65397595-65717094	B	rs72250778	65563566	GAAT > G	0.300274236								0.006691169
rs149694805.65565619.G.A	2p-65397595-65717094	B	rs149694805	65565619	G > A	0.299502458								0.004835694
rs148829614.65566557.T.C	2p-65397595-65717094	B	rs148829614	65566557	T > C	0.299539676								0.004894783
rs34726276.65566854.T.TAA	2p-65397595-65717094	B	rs34726276	65566854	T > TAA	0.332657539								0.017082149
rs953312.65567690.C.T	2p-65397595-65717094	B	rs953312	65567690	C > T	0.299712053								0.006411741
rs9789444.65569227.T.C	2p-65397595-65717094	B	rs9789444	65569227	T > C	0.299518129								0.004627321
rs1553675.65570307.A.G	2p-65397595-65717094	B	rs1553675	65570307	A > G	0.299525964								0.004687715
rs67817304.65574116.C.T	2p-65397595-65717094	B	rs67817304	65574116	C > T	0.299794323								0.008465134
rs955903.65575553.A.G	2p-65397595-65717094	B	rs955903	65575553	A > G	0.340518305								0.023899508
rs5831748.65575634.T.TA	2p-65397595-65717094	B	rs5831748	65575634	T > TA	0.300581771								0.005629031
rs4671659.65576286.C.T	2p-65397595-65717094	B	rs4671659	65576286	C > T	0.299761023								0.005772479
rs4671660.65576436.C.A	2p-65397595-65717094	B	rs4671660	65576436	C > A	0.299890306								0.00623586
rs11126034.65580221.T.C	2p-65397595-65717094	B	rs11126034	65580221	T > C	0.340212728								0.021407278
rs7584295.65581074.T.C	2p-65397595-65717094	B	rs7584295	65581074	T > C	0.340230358								0.027165376
rs11695373.65581200.A.G	2p-65397595-65717094	B	rs11695373	65581200	A > G	0.340230358								0.027200617
rs11684155.65581300.C.T	2p-65397595-65717094	B	rs11684155	65581300	C > T	0.339325381								0.036682602
rs12612780.65583101.A.G	2p-65397595-65717094	B	rs12612780	65583101	A > G	0.299731641								0.00641011
rs67453645.65586042.C.T	2p-65397595-65717094	B	rs67453645	65586042	C > T	0.2997336								0.006472338
rs78473845.65586626.A.AT	2p-65397595-65717094	B	rs78473845	65586626	A > AT	0.299712053								0.007183813
rs35470201.65587124.C.T	2p-65397595-65717094	B	rs35470201	65587124	C > T	0.299768859								0.007108697
rs57913336.65587619.G.A	2p-65397595-65717094	B	rs57913336	65587619	G > A	0.299776694								0.007228514
rs6715061.65590336.G.A	2p-65397595-65717094	B	rs6715061	65590336	G > A	0.325615561								0.0198892
rs61226353.65590771.G.A	2p-65397595-65717094	B	rs61226353	65590771	G > A	0.299902059								0.008725203
rs35695479.65596210.C.CA	2p-65397595-65717094	B	rs35695479	65596210	C > CA	0.340228399								0.039217472
rs906577.65596657.A.G	2p-65397595-65717094	B	rs906577	65596657	A > G	0.340353764								0.043514713
rs11126035.65597066.T.C	2p-65397595-65717094	B	rs11126035	65597066	T > C	0.340271493								0.03829274
rs67404371.65597271.C.A	2p-65397595-65717094	B	rs67404371	65597271	C > A	0.3								0.012098558
rs11673956.65597657.A.G	2p-65397595-65717094	B	rs11673956	65597657	A > G	0.340394899								0.03919039
rs11673987.65597671.A.G	2p-65397595-65717094	B	rs11673987	65597671	A > G	0.340518305								0.044378802
rs1858036.65598241.A.G	2p-65397595-65717094	B	rs1858036	65598241	A > G	0.340230358								0.045577275
rs1858037.65598300.T.A	2p-65397595-65717094	B	rs1858037	65598300	T > A	0.340230358								0.039818129
rs5831752.65598324.A.AT	2p-65397595-65717094	B	rs5831752	65598324	A > AT	0.339245069								0.045604613
rs74313386.65598906.G.GA	2p-65397595-65717094	B	rs74313386	65598906	G > GA	0.338412568								0.055004087
rs1396209.65601234.A.G	2p-65397595-65717094	B	rs1396209	65601234	A > G	0.300534759								0.0139579
rs2118305.65605220.A.C	2p-65397595-65717094	B	rs2118305	65605220	A > C	0.300658165								0.016104035
rs17475335.65605780.G.C	2p-65397595-65717094	B	rs17475335	65605780	G > C	0.300452489								0.013288932
rs876933.65609437.C.T	2p-65397595-65717094	B	rs876933	65609437	C > T	0.300082271								0.008909674
rs1039765.65614362.T.A	2p-65397595-65717094	B	rs1039765	65614362	T > A	0.3								0.012914615
rs72621551.65615221.C.T	2p-65397595-65717094	B	rs72621551	65615221	C > T	0.300156706								0.011465304
rs55945621.65615354.G.A	2p-65397595-65717094	B	rs55945621	65615354	G > A	0.299958865								0.010808162
rs1973566.65618126.G.A	2p-65397595-65717094	B	rs1973566	65618126	G > A	0.299917729								0.011851211
rs964505.65623189.G.A	2p-65397595-65717094	B	rs964505	65623189	G > A	0.29938297								0.010858822
rs4671662.65624960.C.A	2p-65397595-65717094	B	rs4671662	65624960	C > A	0.299719888								0.009646157
rs58979038.65626004.AAAG.A	2p-65397595-65717094	B	rs58979038	65626004	AAAG > A	0.299947112								0.008606772
rs12052827.65626178.C.G	2p-65397595-65717094	B	rs12052827	65626178	C > G	0.299653288								0.008997864
rs79717897.65626556.G.T	2p-65397595-65717094	B	rs79717897	65626556	G > T	0.307153631								0.00676162
rs55633417.65628788.C.T	2p-65397595-65717094	B	rs55633417	65628788	C > T	0.299565141								0.009287499
rs2576923.65633884.A.G	2p-65397595-65717094	B	rs2576923	65633884	A > G	0.299236058								0.009248755
rs12997584.100640432.T.C	2q-100544954-101038647	A	rs12997584	100640432	T > C	0.497721886					0.003896697	2.68E-05	0.434010632	0.007955498			0.001141921	2.08E-05			0.005013085	5.49E-05
rs961788.100641459.T.C	2q-100544954-101038647	A	rs961788	100641459	T > C	0.497847251						2.52E-05		0.009001192				1.80E-05				4.44E-05
rs11123805.100643464.A.G	2q-100544954-101038647	A	rs11123805	100643464	A > G	0.497958904						2.94E-05		0.006740024				1.45E-05				5.84E-05
rs7605430.100647552.C.G	2q-100544954-101038647	A	rs7605430	100647552	C > G	0.497573015						2.73E-05		0.010105895				1.99E-05				5.50E-05
rs1115910.100647872.A.G	2q-100544954-101038647	A	rs1115910	100647872	A > G	0.497902098						2.59E-05		0.013139663				2.01E-05				4.71E-05
rs12995420.100652578.T.C	2q-100544954-101038647	A	rs12995420	100652578	T > C	0.498025504						2.92E-05		0.010542323				1.88E-05				5.26E-05
rs34548598.100653047.TA.T	2q-100544954-101038647	A	rs34548598	100653047	TA > T	0.498074475						2.95E-05		0.011144247				1.97E-05				5.22E-05
rs1062143.100659796.A.G	2q-100544954-101038647	A	rs1062143	100659796	A > G	0.497778692						3.95E-05		0.018203621				2.81E-05				6.57E-05
rs2871326.100662010.T.C	2q-100544954-101038647	A	rs2871326	100662010	T > C	0.497410433						4.10E-05		0.014546056				2.96E-05				6.65E-05
rs6733895.100666082.C.G	2q-100544954-101038647	A	rs6733895	100666082	C > G	0.498139116						4.24E-05		0.014180069				2.64E-05				6.65E-05
rs10209110.100672692.C.T	2q-100544954-101038647	A	rs10209110	100672692	C > T	0.497778692						0.000320899		0.049086856				1.96E-05				0.000235704
rs1821829.100680383.A.C	2q-100544954-101038647	A	rs1821829	100680383	A > C	0.497712092						0.000100617		0.011152189				2.38E-05				6.30E-05
rs6714788.100686173.C.T	2q-100544954-101038647	A	rs6714788	100686173	C > T	0.49796478						9.94E-05		0.01351628				2.06E-05				7.43E-05
rs7582731.100686486.T.C	2q-100544954-101038647	A	rs7582731	100686486	T > C	0.497860963						9.74E-05		0.014435453				1.85E-05				6.23E-05
rs11294819.100687335.CT.C	2q-100544954-101038647	A	rs11294819	100687335	CT > C	0.497659204						8.95E-05		0.011701063				1.61E-05				6.34E-05
rs200991952.100704528.C.T	2q-100544954-101038647	A	rs200991952	100704528	C > T	0.499982371						9.96E-05		0.0050782				1.97E-05				6.41E-05
rs2576678.100704810.T.C	2q-100544954-101038647	A	rs2576678	100704810	T > C	0.498050969						1.00E-04		0.006566121				2.14E-05				7.39E-05
rs201473263.100709352.T.C	2q-100544954-101038647	A	rs201473263	100709352	T > C	0.49743198						0.00022		0.018962421				1.82E-05				0.00023815
rs13421952.100721050.A.G	2q-100544954-101038647	A	rs13421952	100721050	A > G	0.499502458						7.38E-05		0.005763413				2.34E-05				4.65E-05
rs10211595.100726476.G.C	2q-100544954-101038647	A	rs10211595	100726476	G > C	0.49814891						0.000103467		0.012939319				1.72E-05				6.88E-05
rs6749757.100730111.C.A	2q-100544954-101038647	A	rs6749757	100730111	C > A	0.499876594						8.05E-05		0.006061631				2.31E-05				5.76E-05
rs11694875.100732845.C.T	2q-100544954-101038647	A	rs11694875	100732845	C > T	0.492842452						0.000140149		0.004828543				3.10E-05				7.08E-05
rs6732141.100743492.G.C	2q-100544954-101038647	A	rs6732141	100743492	G > C	0.493418346						7.79E-05		0.003587184				2.02E-05				6.49E-05
rs7565967.100744683.G.T	2q-100544954-101038647	A	rs7565967	100744683	G > T	0.490701455						0.000107093		0.00189193				4.13E-05				5.25E-05
rs1561230.100746642.A.G	2q-100544954-101038647	A	rs1561230	100746642	A > G	0.493747429						8.63E-05		0.009590849				4.54E-05				0.000143205
rs11885529.100746935.A.G	2q-100544954-101038647	A	rs11885529	100746935	A > G	0.493747429						8.63E-05		0.009590849				4.63E-05				0.000143205
rs7575877.100750218.A.C	2q-100544954-101038647	A	rs7575877	100750218	A > C	0.486562457						0.000329035		0.024481748				6.96E-05				0.000440098
rs6743875.100759476.T.C	2q-100544954-101038647	A	rs6743875	100759476	T > C	0.487048246						0.000302243		0.024307716				9.97E-05				0.000610178
rs11123811.100760172.T.C	2q-100544954-101038647	A	rs11123811	100760172	T > C	0.487042369						0.00027382		0.022307872				0.000109173				0.000579039
rs12712065.100761105.C.G	2q-100544954-101038647	A	rs12712065	100761105	C > G	0.486842569						0.000317256		0.016915847				8.69E-05				0.000556794
rs2309752.100762169.T.A	2q-100544954-101038647	A	rs2309752	100762169	T > A	0.487038452						0.000316221		0.023829596				8.35E-05				0.000492851
rs7608424.100796543.G.T	2q-100544954-101038647	A	rs7608424	100796543	G > T	0.484903332						0.000158946		0.021856962				7.12E-05				0.000248303
rs13011181.100732446.T.C	2q-100544954-101038647	B	rs13011181	100732446	T > C	0.235043388					0.034892757	0.002846055	0.000477458	5.00E-05			0.000231827	1.14E-05			0.000843251	7.09E-05
rs13022707.100734946.C.A	2q-100544954-101038647	B	rs13022707	100734946	C > A	0.234882764						0.002349373		3.90E-05				1.17E-05				5.93E-05
rs3748927.100735304.C.T	2q-100544954-101038647	B	rs3748927	100735304	C > T	0.234978747						0.002590043		4.09E-05				1.17E-05				6.05E-05
rs11680586.100746207.G.T	2q-100544954-101038647	B	rs11680586	100746207	G > T	0.23245578						0.00237892		2.59E-05				1.42E-05				5.31E-05
rs6713524.100747357.A.G	2q-100544954-101038647	B	rs6713524	100747357	A > G	0.232496915						0.002485787		2.85E-05				1.42E-05				5.82E-05
rs11680485.100749744.A.G	2q-100544954-101038647	B	rs11680485	100749744	A > G	0.232273609						0.002217192		2.55E-05				1.36E-05				5.47E-05
rs11123808.100750750.A.C	2q-100544954-101038647	B	rs11123808	100750750	A > C	0.232250103						0.001941174		2.38E-05				1.49E-05				4.81E-05
rs11677607.100751150.C.T	2q-100544954-101038647	B	rs11677607	100751150	C > T	0.232332374						0.001806919		2.59E-05				1.49E-05				5.03E-05
rs13011874.100752497.C.T	2q-100544954-101038647	B	rs13011874	100752497	C > T	0.232085561						0.001652374		2.22E-05				1.32E-05				4.44E-05
rs11686599.100753475.A.G	2q-100544954-101038647	B	rs11686599	100753475	A > G	0.232373509						0.001886901		2.40E-05				1.55E-05				4.78E-05
rs13000759.100753903.T.A	2q-100544954-101038647	B	rs13000759	100753903	T > A	0.232291238						0.002016102		2.42E-05				1.42E-05				5.25E-05
rs13019618.100753963.C.A	2q-100544954-101038647	B	rs13019618	100753963	C > A	0.232056179						0.00225493		2.68E-05				1.42E-05				4.69E-05
rs4850920.100757308.C.A	2q-100544954-101038647	B	rs4850920	100757308	C > A	0.232159997						0.001769436		2.41E-05				1.33E-05				4.28E-05
rs11679078.100757881.C.G	2q-100544954-101038647	B	rs11679078	100757881	C > G	0.232167832						0.001936613		2.69E-05				1.35E-05				4.29E-05
rs11682173.100759810.C.T	2q-100544954-101038647	B	rs11682173	100759810	C > T	0.232250103						0.002100604		2.43E-05				1.35E-05				4.47E-05
rs4851254.100762937.C.G	2q-100544954-101038647	B	rs4851254	100762937	C > G	0.231674208						0.001605891		2.43E-05				1.30E-05				3.83E-05
rs11123816.100783653.G.A	2q-100544954-101038647	B	rs11123816	100783653	G > A	0.23377211						0.001054442		2.12E-05				1.50E-05				2.80E-05
rs1370356.100675241.G.C	2q-100544954-101038647	C	rs1370356	100675241	G > C	0.359734383					0.905862837	0.001583681	0.536717191	0.008929436			0.993387432	0.000134658			0.977536503	0.003029595
rs11681737.100679024.T.C	2q-100544954-101038647	C	rs11681737	100679024	T > C	0.359303442						0.00149836		0.00576372				8.19E-05				0.002569585
rs1821828.100680401.C.A	2q-100544954-101038647	C	rs1821828	100680401	C > A	0.359783354						0.001696216		0.009395116				0.000128101				0.003402186
rs2309748.100681449.A.T	2q-100544954-101038647	C	rs2309748	100681449	A > T	0.360263266						0.001901333		0.008315426				0.00012507				0.004046795
rs6710355.100699994.T.C	2q-100544954-101038647	C	rs6710355	100699994	T > C	0.357048834						0.00108462		0.005713786				0.000114319				0.005879377
rs2164712.100745404.C.G	2q-100544954-101038647	C	rs2164712	100745404	C > G	0.370423694						0.000466235		0.001745602				0.000630373				0.00110542
rs2118280.100746395.G.A	2q-100544954-101038647	C	rs2118280	100746395	G > A	0.371452077						0.001472188		0.001066413				0.000932219				0.000769367
rs11681227.100754997.A.G	2q-100544954-101038647	C	rs11681227	100754997	A > G	0.360592349						0.016205929		0.007558476				0.017377543				0.026273234
rs13032454.100756009.T.C	2q-100544954-101038647	C	rs13032454	100756009	T > C	0.360715755						0.018309211		0.007941362				0.016231569				0.032180169
rs12712064.100756548.C.T	2q-100544954-101038647	C	rs12712064	100756548	C > T	0.360658949						0.020065475		0.007854653				0.016033531				0.027630688
rs4851252.100757280.C.T	2q-100544954-101038647	C	rs4851252	100757280	C > T	0.360633484						0.019542516		0.008211237				0.012541978				0.033416547
rs70940197.100757440.G.GTGATGA	2q-100544954-101038647	C	rs70940197	100757440	G > GTGATGA	0.357687411						0.02844836		0.006492056				0.014667194				0.023922141
rs11123809.100758137.C.T	2q-100544954-101038647	C	rs11123809	100758137	C > T	0.378362814						0.006461718		0.002854349				0.002022876				0.002544073
rs11900482.100758709.G.C	2q-100544954-101038647	C	rs11900482	100758709	G > C	0.360633484						0.019575474		0.00772138				0.016397232				0.027079478
rs13003982.100759078.T.C	2q-100544954-101038647	C	rs13003982	100759078	T > C	0.360592349						0.023445299		0.008701389				0.011327045				0.032321254
rs11123810.100759285.T.C	2q-100544954-101038647	C	rs11123810	100759285	T > C	0.360633484						0.019575474		0.00772138				0.016397232				0.027079478
rs11681966.100759457.C.A	2q-100544954-101038647	C	rs11681966	100759457	C > A	0.360592349						0.021789372		0.008016313				0.012068702				0.032321254
rs11692867.100759477.G.A	2q-100544954-101038647	C	rs11692867	100759477	G > A	0.360674619						0.020467832		0.007442752				0.011184052				0.031141736
rs12987209.100761148.C.T	2q-100544954-101038647	C	rs12987209	100761148	C > T	0.360633484						0.019575474		0.007331073				0.016397232				0.027079478
rs12987212.100761156.C.T	2q-100544954-101038647	C	rs12987212	100761156	C > T	0.360633484						0.019575474		0.007331073				0.016397232				0.027079478
rs11690905.100761473.A.G	2q-100544954-101038647	C	rs11690905	100761473	A > G	0.36013986						0.017656842		0.006485019				0.012128131				0.018254113
rs11123812.100761548.T.C	2q-100544954-101038647	C	rs11123812	100761548	T > C	0.36013986						0.018918178		0.007894257				0.012522377				0.020105546
rs368755101.100762215.AG.A	2q-100544954-101038647	C	rs368755101	100762215	AG > A	0.364030088						0.014058039		0.012507445				0.005219025				0.016144235
rs66733041.100762450.GCTATGATGATAC.G	2q-100544954-101038647	C	rs66733041	100762450	GCTATGATGATAC > G	0.360347496						0.018671099		0.007256635				0.009728345				0.016980406
rs4850921.100762699.G.T	2q-100544954-101038647	C	rs4850921	100762699	G > T	0.360382755						0.018718927		0.007300564				0.009896608				0.016739246
rs4851253.100762786.T.G	2q-100544954-101038647	C	rs4851253	100762786	T > G	0.378296214						0.007244946		0.002769007				0.001522712				0.001695115
rs12712067.100763900.G.T	2q-100544954-101038647	C	rs12712067	100763900	G > T	0.359851913						0.022298519		0.006730847				0.009975416				0.013028076
rs13415465.100764004.T.G	2q-100544954-101038647	C	rs13415465	100764004	T > G	0.360770602						0.024715423		0.008331455				0.018008726				0.016098832
rs13415583.100764087.T.G	2q-100544954-101038647	C	rs13415583	100764087	T > G	0.360098725						0.024418783		0.006990968				0.013976876				0.012750424
rs10496344.100764125.T.C	2q-100544954-101038647	C	rs10496344	100764125	T > C	0.36007326						0.025703243		0.007959903				0.014644989				0.01430161
rs12712068.100764439.A.G	2q-100544954-101038647	C	rs12712068	100764439	A > G	0.360294607						0.022455547		0.009043719				0.015178126				0.014883612
rs1821826.100764711.C.T	2q-100544954-101038647	C	rs1821826	100764711	C > T	0.36307614						0.011366154		0.009041299				0.019688783				0.012301628
rs1821827.100764717.T.C	2q-100544954-101038647	C	rs1821827	100764717	T > C	0.363074181						0.01134537		0.009032943				0.019653165				0.012283259
rs1370353.100764824.G.C	2q-100544954-101038647	C	rs1370353	100764824	G > C	0.362813657						0.01163685		0.008408345				0.021014233				0.012829991
rs2009094.100765077.G.A	2q-100544954-101038647	C	rs2009094	100765077	G > A	0.362813657						0.01163685		0.008651931				0.021542544				0.012829991
rs2009095.100765081.C.T	2q-100544954-101038647	C	rs2009095	100765081	C > T	0.362647157						0.010502629		0.009480536				0.015692033				0.012502656
rs11123813.100765692.C.T	2q-100544954-101038647	C	rs11123813	100765692	C > T	0.362731386						0.008655607		0.009558369				0.019766168				0.012064165
rs11899489.100766253.A.C	2q-100544954-101038647	C	rs11899489	100766253	A > C	0.362566845						0.008572246		0.009510262				0.016404543				0.012544794
rs4490209.100766711.C.G	2q-100544954-101038647	C	rs4490209	100766711	C > G	0.362604063						0.008502758		0.009119195				0.015844377				0.01192557
rs11123814.100767082.A.G	2q-100544954-101038647	C	rs11123814	100767082	A > G	0.362772522						0.009651245		0.007977107				0.021887613				0.010050662
rs6707067.100767232.G.A	2q-100544954-101038647	C	rs6707067	100767232	G > A	0.380460716						0.003698025		0.003286602				0.002602101				0.001243133
rs12992234.100767886.G.A	2q-100544954-101038647	C	rs12992234	100767886	G > A	0.380460716						0.003697024		0.003277287				0.002707972				0.001239198
rs7606455.100768241.T.C	2q-100544954-101038647	C	rs7606455	100768241	T > C	0.380776087						0.003682716		0.002563226				0.002018417				0.001076721
rs4452166.100768879.A.G	2q-100544954-101038647	C	rs4452166	100768879	A > G	0.380776087						0.003682716		0.002563226				0.002018417				0.001076721
rs4300851.100769261.T.C	2q-100544954-101038647	C	rs4300851	100769261	T > C	0.362566845						0.008542491		0.009049674				0.016564671				0.011731561
rs138706773.100770671.T.A	2q-100544954-101038647	C	rs138706773	100770671	T > A	0.362566845						0.008542491		0.009049674				0.016564671				0.011731561
rs183605557.100771741.T.C	2q-100544954-101038647	C	rs183605557	100771741	T > C	0.362568804						0.008586604		0.00906145				0.01654024				0.011751806
rs4851255.100771854.C.T	2q-100544954-101038647	C	rs4851255	100771854	C > T	0.362568804						0.008586604		0.00906145				0.01654024				0.011751806
rs4273243.100772113.C.T	2q-100544954-101038647	C	rs4273243	100772113	C > T	0.362566845						0.008571517		0.009051403				0.016514433				0.011733898
rs9679706.100773229.C.T	2q-100544954-101038647	C	rs9679706	100773229	C > T	0.362566845						0.008571517		0.009051403				0.016514433				0.011733898
rs9679713.100773303.C.T	2q-100544954-101038647	C	rs9679713	100773303	C > T	0.380501851						0.004126783		0.003365842				0.002621408				0.001277115
rs4499444.100773609.C.G	2q-100544954-101038647	C	rs4499444	100773609	C > G	0.362566845						0.008571517		0.009051403				0.016514433				0.011733898
rs7565895.100774773.G.A	2q-100544954-101038647	C	rs7565895	100774773	G > A	0.362690251						0.009557945		0.008530973				0.0216879				0.011679654
rs4851256.100775045.T.C	2q-100544954-101038647	C	rs4851256	100775045	T > C	0.381160016						0.003835245		0.002387836				0.001454362				0.00080244
rs4851257.100775297.C.T	2q-100544954-101038647	C	rs4851257	100775297	C > T	0.362032086						0.009117044		0.005076283				0.0115035				0.007599769
rs142528524.100775385.TAACCC.T	2q-100544954-101038647	C	rs142528524	100775385	TAACCC > T	0.362361168						0.008054741		0.005903845				0.018510498				0.008073436
rs2164711.100775422.G.T	2q-100544954-101038647	C	rs2164711	100775422	G > T	0.36260798						0.008869135		0.005077537				0.022023353				0.00718026
rs2309753.100775920.C.A	2q-100544954-101038647	C	rs2309753	100775920	C > A	0.362443439						0.007734257		0.004950928				0.018695766				0.00770739
rs10168615.100776594.A.G	2q-100544954-101038647	C	rs10168615	100776594	A > G	0.380539069						0.003664899		0.001971895				0.001763539				0.000915744
rs2309755.100779749.G.A	2q-100544954-101038647	C	rs2309755	100779749	G > A	0.380335351						0.003986456		0.002366836				0.002420174				0.001201642
rs2309756.100780269.G.C	2q-100544954-101038647	C	rs2309756	100780269	G > C	0.36247478						0.009717641		0.005566265				0.015848496				0.011749828
rs4851258.100780830.T.C	2q-100544954-101038647	C	rs4851258	100780830	T > C	0.362480657						0.009768115		0.00555655				0.016014839				0.011864178
rs4851259.100781011.A.C	2q-100544954-101038647	C	rs4851259	100781011	A > C	0.362602104						0.009410759		0.005611109				0.019120223				0.01063683
rs4851260.100781132.C.G	2q-100544954-101038647	C	rs4851260	100781132	C > G	0.380354939						0.004091756		0.002342397				0.002370585				0.001232798
rs12712070.100781239.C.A	2q-100544954-101038647	C	rs12712070	100781239	C > A	0.362482615						0.009642815		0.005564575				0.01637709				0.011942864
rs6729966.100781566.A.G	2q-100544954-101038647	C	rs6729966	100781566	A > G	0.380638969						0.004219639		0.00187301				0.001768529				0.001050847
rs6715254.100781612.C.G	2q-100544954-101038647	C	rs6715254	100781612	C > G	0.38063701						0.004212464		0.001875655				0.001939206				0.00104953
rs6542915.100781646.G.A	2q-100544954-101038647	C	rs6542915	100781646	G > A	0.362482615						0.009464213		0.005559753				0.01684323				0.012002116
rs4850923.100782256.A.C	2q-100544954-101038647	C	rs4850923	100782256	A > C	0.362649116						0.00933461		0.005389836				0.020301441				0.010230118
rs4850924.100782273.A.G	2q-100544954-101038647	C	rs4850924	100782273	A > G	0.380772169						0.004367553		0.002341137				0.002795149				0.001666887
rs10176782.100782827.C.A	2q-100544954-101038647	C	rs10176782	100782827	C > A	0.362480657						0.009200212		0.005418581				0.01719009				0.012040524
rs13013594.100784190.A.G	2q-100544954-101038647	C	rs13013594	100784190	A > G	0.362484574						0.009247878		0.005224745				0.016686438				0.011050552
rs145917030.100785256.T.TTGTG	2q-100544954-101038647	C	rs145917030	100785256	T > TTGTG	0.359701083						0.011158066		0.006318586				0.021449906				0.015144829
rs4851261.100786717.A.G	2q-100544954-101038647	C	rs4851261	100786717	A > G	0.362443439						0.008926604		0.00435698				0.017879091				0.009454237
rs10175599.100787635.C.T	2q-100544954-101038647	C	rs10175599	100787635	C > T	0.382033653						0.007236455		0.002841413				0.002895866				0.001619098
rs113619114.100788477.C.CTTAT	2q-100544954-101038647	C	rs113619114	100788477	C > CTTAT	0.36097432						0.009013925		0.004802946				0.017458217				0.012410968
rs11687586.100789346.A.G	2q-100544954-101038647	C	rs11687586	100789346	A > G	0.38041958						0.003834013		0.001885022				0.00198949				0.00107564
rs7601892.100789490.G.A	2q-100544954-101038647	C	rs7601892	100789490	G > A	0.38041958						0.003834013		0.001885022				0.002093108				0.00107564
rs7590378.100789877.A.G	2q-100544954-101038647	C	rs7590378	100789877	A > G	0.38041958						0.004098892		0.001912836				0.002106118				0.001175572
rs7593261.100789907.T.C	2q-100544954-101038647	C	rs7593261	100789907	T > C	0.38041958						0.003834013		0.001885022				0.002021448				0.00107564
rs10185059.100790172.C.T	2q-100544954-101038647	C	rs10185059	100790172	C > T	0.36252571						0.009663714		0.004715568				0.015405596				0.011135331
rs10185510.100790581.C.T	2q-100544954-101038647	C	rs10185510	100790581	C > T	0.362484574						0.009319392		0.004564276				0.015735647				0.012034232
rs10197987.100790783.A.T	2q-100544954-101038647	C	rs10197987	100790783	A > T	0.38041958						0.004642012		0.002296209				0.001657335				0.001413515
rs66739067.100793341.CT.C	2q-100544954-101038647	C	rs66739067	100793341	CT > C	0.362466945						0.00662866		0.006788505				0.015700681				0.011048639
rs12712071.100793876.G.A	2q-100544954-101038647	C	rs12712071	100793876	G > A	0.362155492						0.005835975		0.006626671				0.010815155				0.011314777
rs11891046.100794402.C.G	2q-100544954-101038647	C	rs11891046	100794402	C > G	0.379843686						0.002946715		0.004599549				0.002263247				0.001774574
rs56054309.100794940.T.C	2q-100544954-101038647	C	rs56054309	100794940	T > C	0.379937709						0.003232977		0.004251458				0.002025056				0.001784017
rs11902705.100795207.G.A	2q-100544954-101038647	C	rs11902705	100795207	G > A	0.380995475						0.00225426		0.003381384				0.001630216				0.00149997
rs13005282.100795926.A.G	2q-100544954-101038647	C	rs13005282	100795926	A > G	0.362794069						0.006246608		0.005576324				0.011338375				0.010526273
rs11677053.100801198.T.C	2q-100544954-101038647	C	rs11677053	100801198	T > C	0.40431921						0.000953973		0.000125612				6.37E-05				0.000106371
rs10167029.100804992.T.C	2q-100544954-101038647	C	rs10167029	100804992	T > C	0.397457445						0.003007506		0.00036429				8.62E-05				0.000264333
rs12712073.100805128.T.C	2q-100544954-101038647	C	rs12712073	100805128	T > C	0.383886702						0.002668703		0.000175288				0.000209252				0.000424671
rs10167279.100805273.T.A	2q-100544954-101038647	C	rs10167279	100805273	T > A	0.396215549						0.000699481		0.00018505				4.30E-05				0.000234192
rs6712515.100806514.T.C	2q-100544954-101038647	D	rs6712515	100806514	T > C	0.461209379					0.040664411	0.000947197	0.027010805	0.004863486			0.000870514	4.41E-05			0.001796465	0.000138057
rs11676922.100806940.T.A	2q-100544954-101038647	D	rs11676922	100806940	T > A	0.461044838						0.001081571		0.005943198				5.30E-05				0.000150799
rs7580200.100811903.A.C	2q-100544954-101038647	D	rs7580200	100811903	A > C	0.455409297						0.000852823		0.001348469				5.35E-05				5.07E-05
rs6740612.100813331.T.C	2q-100544954-101038647	D	rs6740612	100813331	T > C	0.393355664						0.001856527		7.50E-05				9.00E-06				2.35E-05
rs6740838.100813499.T.G	2q-100544954-101038647	D	rs6740838	100813499	T > G	0.393365458						0.001874346		7.48E-05				9.01E-06				2.35E-05
rs893245.100814893.C.T	2q-100544954-101038647	D	rs893245	100814893	C > T	0.394397759						0.002138649		0.000113305				8.93E-06				2.62E-05
rs9653442.100825367.C.T	2q-100544954-101038647	D	rs9653442	100825367	C > T	0.462320033						0.003212375		0.005403083				0.000147482				0.000319855
rs6754937.100827720.T.G	2q-100544954-101038647	D	rs6754937	100827720	T > G	0.390292061						0.003052871		0.000102009				1.03E-05				4.75E-05
rs4851269.100830348.T.C	2q-100544954-101038647	D	rs4851269	100830348	T > C	0.39020979						0.002646082		0.000112623				1.01E-05				5.31E-05
rs1160542.100832155.G.A	2q-100544954-101038647	D	rs1160542	100832155	G > A	0.459193747						0.00460062		0.006097153				0.000143751				0.000341014
rs1160544.100832218.A.C	2q-100544954-101038647	D	rs1160544	100832218	A > C	0.39062702						0.004562817		0.000124694				1.06E-05				6.17E-05
rs10194635.100834217.T.A	2q-100544954-101038647	D	rs10194635	100834217	T > A	0.394250847						0.004848613		0.000124449				1.05E-05				7.29E-05
rs10865035.100835734.A.G	2q-100544954-101038647	D	rs10865035	100835734	A > G	0.471822295						0.003109985		0.002479932				0.000348374				0.000408274
rs2309837.100837567.T.C	2q-100544954-101038647	D	rs2309837	100837567	T > C	0.394035376						0.005879935		0.000148686				1.17E-05				7.94E-05
rs12474386.100857017.G.A	2q-100544954-101038647	E	rs12474386	100857017	G > A	0.422624434					0.002857264	9.09E-05	9.66E-05	3.45E-05			0.000809039	0.000610256			0.000151157	2.67E-05
rs6739695.100859622.A.G	2q-100544954-101038647	E	rs6739695	100859622	A > G	0.334430276						0.000611708		1.18E-05				4.12E-05				2.48E-05
rs10865036.100860595.T.C	2q-100544954-101038647	E	rs10865036	100860595	T > C	0.334553682						0.000586457		1.18E-05				3.90E-05				2.50E-05
rs2309811.100862359.A.G	2q-100544954-101038647	E	rs2309811	100862359	A > G	0.3349572						0.000548635		1.20E-05				3.68E-05				2.43E-05
rs6737502.100862903.C.T	2q-100544954-101038647	E	rs6737502	100862903	C > T	0.335129576						0.000504105		1.28E-05				3.76E-05				2.35E-05
rs6542921.100864498.C.A	2q-100544954-101038647	E	rs6542921	100864498	C > A	0.335237312						0.000515483		1.36E-05				4.42E-05				2.69E-05
rs2160232.103046880.G.A	2q-102855298-103207036	A	rs2160232	103046880	G > A	0.224146442									0.921816675	0.015906566	0.975484054	0.014784837
rs6755786.103048103.C.T	2q-102855298-103207036	A	rs6755786	103048103	C > T	0.224146442										0.01572117		0.013344394
rs6713618.103048437.A.T	2q-102855298-103207036	A	rs6713618	103048437	A > T	0.224146442										0.01572117		0.013228916
rs6716784.103048467.T.G	2q-102855298-103207036	A	rs6716784	103048467	T > G	0.224146442										0.01572117		0.013228916
rs2041756.103049910.A.G	2q-102855298-103207036	A	rs2041756	103049910	A > G	0.224146442										0.01572117		0.014612698
rs6543134.103050458.T.G	2q-102855298-103207036	A	rs6543134	103050458	T > G	0.224105306										0.01730411		0.017795688
rs2110735.103050925.A.G	2q-102855298-103207036	A	rs2110735	103050925	A > G	0.224146442										0.015906566		0.014784837
rs2110734.103052206.C.T	2q-102855298-103207036	A	rs2110734	103052206	C > T	0.224146442										0.015906566		0.014784837
rs6746271.103052995.G.C	2q-102855298-103207036	A	rs6746271	103052995	G > C	0.224146442										0.015098463		0.013229914
rs2058660.103054449.G.A	2q-102855298-103207036	A	rs2058660	103054449	G > A	0.224105306										0.015601091		0.016188904
rs2058658.103054803.T.C	2q-102855298-103207036	A	rs2058658	103054803	T > C	0.224105306										0.015601091		0.016188904
rs4851009.103055644.G.A	2q-102855298-103207036	A	rs4851009	103055644	G > A	0.224134689										0.015190801		0.012903148
rs11677107.103057087.C.A	2q-102855298-103207036	A	rs11677107	103057087	C > A	0.224546042										0.010776906		0.010531938
rs1558652.103058328.G.A	2q-102855298-103207036	A	rs1558652	103058328	G > A	0.224557795										0.011110309		0.010973297
rs1558650.103060024.T.A	2q-102855298-103207036	A	rs1558650	103060024	T > A	0.224187577										0.013534071		0.014740106
rs4851584.103060313.A.G	2q-102855298-103207036	A	rs4851584	103060313	A > G	0.224352118										0.013044613		0.013779469
rs6734736.103062880.C.T	2q-102855298-103207036	A	rs6734736	103062880	C > T	0.224228712										0.014259561		0.013295583
rs6708413.103063369.G.A	2q-102855298-103207036	A	rs6708413	103063369	G > A	0.224105306										0.014763846		0.014539958
rs4851586.103064264.T.C	2q-102855298-103207036	A	rs4851586	103064264	T > C	0.224205207										0.013865993		0.01436012
rs11378157.103065522.A.AG	2q-102855298-103207036	A	rs11378157	103065522	A > AG	0.224070048										0.016258538		0.01633234
rs6543137.103065908.T.G	2q-102855298-103207036	A	rs6543137	103065908	T > G	0.223940765										0.024910269		0.028357379
rs7559479.103068787.G.A	2q-102855298-103207036	A	rs7559479	103068787	G > A	0.22389963										0.020779186		0.023660439
rs7603250.103068834.T.A	2q-102855298-103207036	A	rs7603250	103068834	T > A	0.224046542										0.017052494		0.01729847
rs917997.103070568.T.C	2q-102855298-103207036	A	rs917997	103070568	T > C	0.224023036										0.017177583		0.017660919
rs2075185.103070988.A.G	2q-102855298-103207036	A	rs2075185	103070988	A > G	0.224040665										0.01637413		0.017512022
rs142862472.103073131.T.TATAA	2q-102855298-103207036	A	rs142862472	103073131	T > TATAA	0.224064171										0.016070214		0.016565571
rs4851587.103073474.C.T	2q-102855298-103207036	A	rs4851587	103073474	C > T	0.224023036										0.017177583		0.017818383
rs4851588.103073505.C.G	2q-102855298-103207036	A	rs4851588	103073505	C > G	0.224146442										0.016375877		0.016627656
rs6757276.103074079.T.G	2q-102855298-103207036	A	rs6757276	103074079	T > G	0.224023036										0.017177583		0.017818383
rs4070554.103074493.A.G	2q-102855298-103207036	A	rs4070554	103074493	A > G	0.224105306										0.016047823		0.016265767
rs6761825.103075561.T.C	2q-102855298-103207036	A	rs6761825	103075561	T > C	0.224070048										0.015340893		0.015820567
rs10175585.103076107.G.A	2q-102855298-103207036	A	rs10175585	103076107	G > A	0.223470647										0.01773039		0.020057128
rs6705001.103076210.A.G	2q-102855298-103207036	A	rs6705001	103076210	A > G	0.224024995										0.017127448		0.018559675
rs6543141.103076351.G.A	2q-102855298-103207036	A	rs6543141	103076351	G > A	0.224024995										0.017127448		0.018738091
rs7561487.103077894.A.G	2q-102855298-103207036	A	rs7561487	103077894	A > G	0.224001489										0.017690606		0.021230234
rs4241210.103078740.G.A	2q-102855298-103207036	A	rs4241210	103078740	G > A	0.22389963										0.020779186		0.026872699
rs6720564.103079297.T.C	2q-102855298-103207036	A	rs6720564	103079297	T > C	0.223940765										0.021445501		0.027435482
rs6717915.103079619.A.C	2q-102855298-103207036	A	rs6717915	103079619	A > C	0.22389963										0.020779186		0.026610412
rs6718157.103079814.A.T	2q-102855298-103207036	A	rs6718157	103079814	A > T	0.22389963										0.018893582		0.024134067
rs2075184.103080592.T.C	2q-102855298-103207036	A	rs2075184	103080592	T > C	0.2239819										0.018145459		0.020372914
rs5833016.103082118.AT.A	2q-102855298-103207036	A	rs5833016	103082118	AT > A	0.224173865										0.015969909		0.017020989
rs917996.103082273.C.A	2q-102855298-103207036	A	rs917996	103082273	C > A	0.22389963										0.020779186		0.024743206
rs731628.103082571.C.T	2q-102855298-103207036	A	rs731628	103082571	C > T	0.2239819										0.018145459		0.019465653
rs5833017.103083120.A.AG	2q-102855298-103207036	A	rs5833017	103083120	A > AG	0.2239819										0.018145459		0.01939866
rs1403554.103083453.G.A	2q-102855298-103207036	A	rs1403554	103083453	G > A	0.22389963										0.020779186		0.024743206
rs10165460.103085631.C.T	2q-102855298-103207036	A	rs10165460	103085631	C > T	0.223940765										0.020186892		0.023723309
rs11123931.103085660.A.G	2q-102855298-103207036	A	rs11123931	103085660	A > G	0.223942724										0.019385232		0.020842894
rs990171.103086770.A.C	2q-102855298-103207036	A	rs990171	103086770	A > C	0.22389963										0.020779186		0.024389234
rs10197881.103091715.A.G	2q-102855298-103207036	A	rs10197881	103091715	A > G	0.223858494										0.023294582		0.025749814
rs1468791.103092021.A.G	2q-102855298-103207036	A	rs1468791	103092021	A > G	0.223858494										0.023294582		0.025749814
rs7597819.103092906.A.G	2q-102855298-103207036	A	rs7597819	103092906	A > G	0.223776224										0.025609188		0.02615503
rs6737668.103093081.C.T	2q-102855298-103207036	A	rs6737668	103093081	C > T	0.224023036										0.019686716		0.017483122
rs10469840.103093243.T.C	2q-102855298-103207036	A	rs10469840	103093243	T > C	0.224595013										0.014544886		0.012974063
rs60813937.162963195.C.G	2q-162960873-163361685	A	rs60813937	162963195	C > G	0.033051262					0.22879703	0.006967665
rs16846291.162963597.T.G	2q-162960873-163361685	A	rs16846291	162963597	T > G	0.03312178						0.007188971
rs16846296.162966102.A.G	2q-162960873-163361685	A	rs16846296	162966102	A > G	0.032949404						0.005669456
rs17710179.162969271.A.G	2q-162960873-163361685	A	rs17710179	162969271	A > G	0.034553682						0.004699839
rs76006213.162970161.C.T	2q-162960873-163361685	A	rs76006213	162970161	C > T	0.040089322						0.003894124
rs115435995.162971275.C.G	2q-162960873-163361685	A	rs115435995	162971275	C > G	0.034494917						0.005090844
rs76967837.162971864.G.A	2q-162960873-163361685	A	rs76967837	162971864	G > A	0.034424399						0.005231766
rs80285124.162972073.A.C	2q-162960873-163361685	A	rs80285124	162972073	A > C	0.034424399						0.005231766
rs75257481.162974735.G.C	2q-162960873-163361685	A	rs75257481	162974735	G > C	0.03440677						0.005414673
rs17761282.162975083.A.G	2q-162960873-163361685	A	rs17761282	162975083	A > G	0.034404811						0.005434961
rs151114580.162976931.G.GA	2q-162960873-163361685	A	rs151114580	162976931	G > GA	0.034381305						0.005221636
rs144092344.162979779.T.C	2q-162960873-163361685	A	rs144092344	162979779	T > C	0.034330376						0.00543109
rs116068336.162987462.T.C	2q-162960873-163361685	A	rs116068336	162987462	T > C	0.034353881						0.004266568
rs149955042.162987884.C.T	2q-162960873-163361685	A	rs149955042	162987884	C > T	0.034485123						0.004586584
rs78764281.162988401.C.T	2q-162960873-163361685	A	rs78764281	162988401	C > T	0.034530176						0.004256816
rs201646331.162989542.C.CT	2q-162960873-163361685	A	rs201646331	162989542	C > CT	0.040437993						0.00116007
rs117818514.162991474.G.A	2q-162960873-163361685	A	rs117818514	162991474	G > A	0.034375428						0.004272953
rs116956425.162991910.C.A	2q-162960873-163361685	A	rs116956425	162991910	C > A	0.034408729						0.00418082
rs116122308.162992671.G.A	2q-162960873-163361685	A	rs116122308	162992671	G > A	0.034512546						0.003449237
rs75944814.162993352.T.C	2q-162960873-163361685	A	rs75944814	162993352	T > C	0.03457327						0.004297618
rs79405265.162995514.T.C	2q-162960873-163361685	A	rs79405265	162995514	T > C	0.034731935						0.003994482
rs75046427.162996045.T.A	2q-162960873-163361685	A	rs75046427	162996045	T > A	0.034759358						0.003779158
rs76995123.162996174.G.A	2q-162960873-163361685	A	rs76995123	162996174	G > A	0.034314705						0.004903157
rs113647830.162996687.T.C	2q-162960873-163361685	A	rs113647830	162996687	T > C	0.033211886						0.009278978
rs146886822.162996723.G.T	2q-162960873-163361685	A	rs146886822	162996723	G > T	0.032884762						0.008483552
rs79739937.162997032.G.A	2q-162960873-163361685	A	rs79739937	162997032	G > A	0.031791738						0.013711276
rs73973006.162997610.T.A	2q-162960873-163361685	A	rs73973006	162997610	T > A	0.032030714						0.045359151
rs79950401.162997683.A.G	2q-162960873-163361685	A	rs79950401	162997683	A > G	0.032152162						0.043339817
rs75812972.163013985.T.C	2q-162960873-163361685	B	rs75812972	163013985	T > C	0.01022311					0.020377736	0.001125455
rs193131228.163031484.G.T	2q-162960873-163361685	B	rs193131228	163031484	G > T	0.005894106						0.002800052
rs79190884.163090533.G.T	2q-162960873-163361685	B	rs79190884	163090533	G > T	0.009141839						0.009209037
rs79854652.163095279.C.T	2q-162960873-163361685	B	rs79854652	163095279	C > T	0.009566904						0.003327898
rs35732034.163124596.C.T	2q-162960873-163361685	B	rs35732034	163124596	C > T	0.009913616						0.002720312
rs114998688.163341993.G.A	2q-162960873-163361685	B	rs114998688	163341993	G > A	0.005688429						0.001194983
rs78456138.163132346.C.T	2q-162960873-163361685	C	rs78456138	163132346	C > T	0.017288594					0.028392712	0.028392712
rs35337543.163136505.C.G	2q-162960873-163361685	D	rs35337543	163136505	C > G	0.014215197					0.965905678	0.641355717
rs72871627.163136942.A.G	2q-162960873-163361685	D	rs72871627	163136942	A > G	0.014397367						0.324549961
rs2111485.163110536.A.G	2q-162960873-163361685	E	rs2111485	163110536	A > G	0.394323324					1.000700992	0.637603656
rs1990760.163124051.C.T	2q-162960873-163361685	E	rs1990760	163124051	C > T	0.393418346						0.03278944
rs984971.163224521.A.G	2q-162960873-163361685	E	rs984971	163224521	A > G	0.359851913						0.261301065
rs2068330.163237390.C.G	2q-162960873-163361685	E	rs2068330	163237390	C > G	0.358741259						0.069006832
rs13010713.181996045.A.G	2q-181794257-182263951	A	rs13010713	181996045	A > G	0.431123778									0.004783831	0.002680006	0.041794348	0.032693207
rs4667083.182000046.T.C	2q-181794257-182263951	A	rs4667083	182000046	T > C	0.431262855										0.002103825		0.009101141
rs1018326.182007800.T.C	2q-181794257-182263951	B	rs1018326	182007800	T > C	0.424023036									0.989443526	0.030403906	0.957513117	0.03609529
rs6744620.182008302.A.G	2q-181794257-182263951	B	rs6744620	182008302	A > G	0.423940765										0.038713515		0.074054917
rs13405121.182019687.T.A	2q-181794257-182263951	B	rs13405121	182019687	T > A	0.420156314										0.038076548		0.04799315
rs56987708.182024131.A.C	2q-181794257-182263951	B	rs56987708	182024131	A > C	0.425791855										0.034232133		0.025902958
rs5836771.182028200.TA.T	2q-181794257-182263951	B	rs5836771	182028200	TA > T	0.438157921										0.049420169		0.026092431
rs1568257.182028396.A.G	2q-181794257-182263951	B	rs1568257	182028396	A > G	0.425503908										0.026701696		0.015383792
rs1996501.182029358.C.T	2q-181794257-182263951	B	rs1996501	182029358	C > T	0.419950638										0.020860709		0.009353989
rs10189776.182030229.G.A	2q-181794257-182263951	B	rs10189776	182030229	G > A	0.419934967										0.041667183		0.024123898
rs13393689.182031224.C.T	2q-181794257-182263951	B	rs13393689	182031224	C > T	0.420028991										0.032466355		0.019667559
rs10153661.182031799.G.A	2q-181794257-182263951	B	rs10153661	182031799	G > A	0.420052497										0.031797779		0.019651837
rs2368187.182032501.C.T	2q-181794257-182263951	B	rs2368187	182032501	C > T	0.420032908										0.0338515		0.021007014
rs4667114.182035192.T.A	2q-181794257-182263951	B	rs4667114	182035192	T > A	0.420414879										0.033268332		0.020441305
rs4667115.182035403.T.C	2q-181794257-182263951	B	rs4667115	182035403	T > C	0.420485397										0.024982193		0.011756922
rs6740034.182036900.A.G	2q-181794257-182263951	B	rs6740034	182036900	A > G	0.421106345										0.04297189		0.025620525
rs12620692.182038445.G.T	2q-181794257-182263951	B	rs12620692	182038445	G > T	0.419819396										0.041688578		0.030350944
rs6735551.182039477.T.C	2q-181794257-182263951	B	rs6735551	182039477	T > C	0.419539284										0.030317176		0.025454342
rs12622612.182040516.C.A	2q-181794257-182263951	B	rs12622612	182040516	C > A	0.420311061										0.031079364		0.037372298
rs4667118.182044385.C.T	2q-181794257-182263951	B	rs4667118	182044385	C > T	0.425157196										0.0065034		0.006925815
rs9678124.182046295.A.G	2q-181794257-182263951	B	rs9678124	182046295	A > G	0.42514936										0.007966276		0.026699194
rs12615545.182048452.T.C	2q-181794257-182263951	B	rs12615545	182048452	T > C	0.424845742										0.007323367		0.034223008
rs4514841.182052045.G.C	2q-181794257-182263951	B	rs4514841	182052045	G > C	0.425172866										0.005533558		0.022755208
rs4524093.182055300.G.T	2q-181794257-182263951	B	rs4524093	182055300	G > T	0.425206166										0.005336336		0.021293662
rs7593597.182056796.T.C	2q-181794257-182263951	B	rs7593597	182056796	T > C	0.424461813										0.010984432		0.014171774
rs7580110.182057083.G.A	2q-181794257-182263951	B	rs7580110	182057083	G > A	0.424187577										0.011180476		0.012797104
rs12619531.182057640.T.G	2q-181794257-182263951	B	rs12619531	182057640	T > G	0.424310983										0.011134757		0.01407759
rs4522566.182058191.A.G	2q-181794257-182263951	B	rs4522566	182058191	A > G	0.424310983										0.011134757		0.014295147
rs4441425.182058490.C.T	2q-181794257-182263951	B	rs4441425	182058490	C > T	0.424269848										0.011122914		0.013330127
rs4563183.182058528.T.C	2q-181794257-182263951	B	rs4563183	182058528	T > C	0.424310983										0.011134757		0.01435197
rs10209191.182058891.A.G	2q-181794257-182263951	B	rs10209191	182058891	A > G	0.424310983										0.011134757		0.01435197
rs4439920.182059382.A.G	2q-181794257-182263951	B	rs4439920	182059382	A > G	0.424310983										0.010354937		0.013614835
rs4667127.182059823.A.C	2q-181794257-182263951	B	rs4667127	182059823	A > C	0.424310983										0.010354937		0.013398152
rs4667128.182060285.T.C	2q-181794257-182263951	B	rs4667128	182060285	T > C	0.425586179										0.011411325		0.016335841
rs4667129.182060320.A.G	2q-181794257-182263951	B	rs4667129	182060320	A > G	0.425545043										0.012213036		0.017317825
rs4667130.182060695.C.T	2q-181794257-182263951	B	rs4667130	182060695	C > T	0.425380502										0.009744069		0.012162039
rs4666715.182061840.G.C	2q-181794257-182263951	B	rs4666715	182061840	G > C	0.425586179										0.011156851		0.015412443
rs4666716.182061996.G.A	2q-181794257-182263951	B	rs4666716	182061996	G > A	0.425503908										0.009572518		0.013243423
rs4233790.182062056.A.C	2q-181794257-182263951	B	rs4233790	182062056	A > C	0.425462773										0.011267003		0.013150024
rs4667135.182062281.C.T	2q-181794257-182263951	B	rs4667135	182062281	C > T	0.425707626										0.011440687		0.013774601
rs4666717.182062284.A.G	2q-181794257-182263951	B	rs4666717	182062284	A > G	0.425707626										0.011440687		0.013774601
rs12615998.182062794.C.A	2q-181794257-182263951	B	rs12615998	182062794	C > A	0.425421637										0.010059854		0.014667255
rs12616042.182062879.G.A	2q-181794257-182263951	B	rs12616042	182062879	G > A	0.425462773										0.011153927		0.013774309
rs4444479.182063448.A.G	2q-181794257-182263951	B	rs4444479	182063448	A > G	0.425503908										0.00931575		0.011162365
rs12693272.182066390.A.T	2q-181794257-182263951	B	rs12693272	182066390	A > T	0.425576384										0.017456183		0.019943622
rs7561880.182076748.G.A	2q-181794257-182263951	B	rs7561880	182076748	G > A	0.425376584										0.017496047		0.012329674
rs61081782.182077202.TACTC.T	2q-181794257-182263951	B	rs61081782	182077202	TACTC > T	0.425364831										0.017798772		0.012392659
rs4496291.182081030.C.T	2q-181794257-182263951	B	rs4496291	182081030	C > T	0.425539167										0.015945087		0.012622697
rs7355751.182090633.T.C	2q-181794257-182263951	B	rs7355751	182090633	T > C	0.425239466										0.01715931		0.009331882
rs7355617.182092655.T.C	2q-181794257-182263951	B	rs7355617	182092655	T > C	0.425339367										0.019929667		0.007994274
rs10930961.182094997.G.A	2q-181794257-182263951	B	rs10930961	182094997	G > A	0.425298231										0.016273908		0.006569747
rs10930962.182095001.G.T	2q-181794257-182263951	B	rs10930962	182095001	G > T	0.425298231										0.017786381		0.007145764
rs4401183.182095265.C.T	2q-181794257-182263951	B	rs4401183	182095265	C > T	0.425362872										0.017123775		0.007799345
rs13029532.191875901.C.A	2q-191873553-192007734	A	rs13029532	191875901	C > A	0.078239408							0.064006867	0.00034219	0.965484219	0.00174699	1.000502859	0.005098154	0.0648831	0.003938355
rs41430444.191878487.T.C	2q-191873553-192007734	A	rs41430444	191878487	T > C	0.096626903								0.000108533		9.49E-05		1.81E-05		0.003139549
rs4853455.191880767.A.C	2q-191873553-192007734	A	rs4853455	191880767	A > C	0.096701338								0.0001179		9.53E-05		1.97E-05		0.003258582
rs59420375.191886694.T.A	2q-191873553-192007734	A	rs59420375	191886694	T > A	0.131591937								0.00021975		5.27E-05		4.17E-05		0.001621515
rs62179911.191887017.T.C	2q-191873553-192007734	A	rs62179911	191887017	T > C	0.112340601								0.000344568		0.0003461		9.29E-05		0.001409399
rs7558921.191888224.G.C	2q-191873553-192007734	A	rs7558921	191888224	G > C	0.11225833								0.000312579		0.000360773		8.64E-05		0.001637999
rs62179913.191892308.C.T	2q-191873553-192007734	A	rs62179913	191892308	C > T	0.077416701								0.000160407		0.002548046		0.002158691		0.003989001
rs3024908.191894141.T.C	2q-191873553-192007734	A	rs3024908	191894141	T > C	0.112464007								0.000370036		0.000414747		0.00010149		0.001768906
rs3024904.191895202.T.A	2q-191873553-192007734	A	rs3024904	191895202	T > A	0.112093789								0.000388332		0.000388924		9.55E-05		0.001543818
rs3024903.191895607.C.T	2q-191873553-192007734	A	rs3024903	191895607	C > T	0.112134924								0.000431584		0.00041124		9.04E-05		0.001570995
rs3024900.191896041.C.T	2q-191873553-192007734	A	rs3024900	191896041	C > T	0.111846977								0.000684896		0.000428835		8.76E-05		0.002001217
rs3024897.191896564.G.C	2q-191873553-192007734	A	rs3024897	191896564	G > C	0.11225833								0.000430609		0.000427294		9.78E-05		0.001639488
rs6749371.191902184.A.T	2q-191873553-192007734	A	rs6749371	191902184	A > T	0.076388318								0.001788762		0.854101651		0.405613073		0.026630422
rs7574608.191909864.A.T	2q-191873553-192007734	A	rs7574608	191909864	A > T	0.054954849								0.000682951		0.007226934		0.040559846		0.000904778
rs6715106.191913034.A.G	2q-191873553-192007734	A	rs6715106	191913034	A > G	0.054463184								0.001157903		0.0116609		0.071020907		0.001181012
rs1400654.191915673.T.A	2q-191873553-192007734	A	rs1400654	191915673	T > A	0.054610096								0.000655559		0.003999988		0.008866607		0.001019829
rs1400655.191915715.G.C	2q-191873553-192007734	A	rs1400655	191915715	G > C	0.054590508								0.00066069		0.004323633		0.010378242		0.001290564
rs3771326.191915738.G.A	2q-191873553-192007734	A	rs3771326	191915738	G > A	0.052972518								0.008981754		0.011175415		0.083190395		0.000748454
rs145248965.191917391.AGTTCAGGATAATGATGCTTAGTCT.A	2q-191873553-192007734	A	rs145248965	191917391	AGTTCAGGATAATGATGCTTAGTCT > A	0.053011694								0.006142552		0.008935557		0.048294531		0.000769506
rs11686127.191918031.C.T	2q-191873553-192007734	A	rs11686127	191918031	C > T	0.053064582								0.006420335		0.006617314		0.035890992		0.000789416
rs11676659.191919354.A.G	2q-191873553-192007734	A	rs11676659	191919354	A > G	0.053013653								0.007419534		0.008951507		0.059587725		0.000770699
rs4853541.191920322.A.G	2q-191873553-192007734	A	rs4853541	191920322	A > G	0.054567002								0.000758359		0.004057674		0.01193612		0.001270908
rs3771327.191920771.A.G	2q-191873553-192007734	A	rs3771327	191920771	A > G	0.053023447								0.007659683		0.009029657		0.0762852		0.000621027
rs3024851.191928822.A.T	2q-191873553-192007734	A	rs3024851	191928822	A > T	0.052947053								0.010460393		0.010964413		0.103791565		0.000737564
rs1400656.191935033.A.G	2q-191873553-192007734	A	rs1400656	191935033	A > G	0.053064582								0.007307009		0.017123767		0.037099116		0.000630096
rs17768109.191920448.A.C	2q-191873553-192007734	B	rs17768109	191920448	A > C	0.010900864							0.007421617	0.007421617	0.003907693	0.003907693	0.000974042	0.000974042	0.000337204	0.000337204
rs932169.191929278.G.C	2q-191873553-192007734	C	rs932169	191929278	G > C	0.081447964							0.57696758	0.416269019	0.011217567	0.009013311	0.021953542	0.008671411	0.002662906	0.002285386
rs3024921.191943272.A.T	2q-191873553-192007734	C	rs3024921	191943272	A > T	0.059152612								0.16069856		0.002204256		0.013282131		0.00037752
rs7601754.191940451.G.A	2q-191873553-192007734	D	rs7601754	191940451	G > A	0.17795146							0.000292584	2.35E-05	0.016756871	0.000518453	0.039319347	0.000546877	0.021509434	0.008916133
rs140341964.191951361.GATTCTAGCCTTGTCT.G	2q-191873553-192007734	D	rs140341964	191951361	GATTCTAGCCTTGTCT > G	0.172460872								5.65E-05		0.002202194		0.004829316		0.005587741
rs6434435.191953864.G.A	2q-191873553-192007734	D	rs6434435	191953864	G > A	0.176090576								0.000106292		0.007338871		0.015396259		0.002897623
rs10931480.191954047.G.A	2q-191873553-192007734	D	rs10931480	191954047	G > A	0.180045445								4.09E-05		0.00373592		0.009178947		0.002824756
rs79385886.191961970.T.G	2q-191873553-192007734	D	rs79385886	191961970	T > G	0.175275705								6.54E-05		0.002961433		0.009367948		0.001283181
rs4434028.191907655.G.A	2q-191873553-192007734	E	rs4434028	191907655	G > A	0.425925055							0.040525761	2.27E-05	0.00295599	6.83E-05	0.000468853	1.75E-05	0.034602133	0.001919909
rs34946552.191910563.T.A	2q-191873553-192007734	E	rs34946552	191910563	T > A	0.39876594								2.14E-05		8.95E-05		2.05E-05		0.001039778
rs72913156.191913357.A.C	2q-191873553-192007734	E	rs72913156	191913357	A > C	0.397682709								2.11E-05		8.82E-05		2.16E-05		0.001093731
rs3024866.191922841.G.A	2q-191873553-192007734	E	rs3024866	191922841	G > A	0.248004936								0.019916875		0.000674748		7.18E-05		0.000138788
rs1818625.191923026.T.C	2q-191873553-192007734	E	rs1818625	191923026	T > C	0.243681808								0.005174168		0.000523934		3.17E-05		0.000146322
rs3024861.191924606.T.A	2q-191873553-192007734	E	rs3024861	191924606	T > A	0.247758124								0.015128411		0.000634683		6.95E-05		0.00014296
rs3024847.191930290.T.A	2q-191873553-192007734	E	rs3024847	191930290	T > A	0.394854165								2.10E-05		8.93E-05		1.81E-05		0.002870735
rs1517352.191931464.A.C	2q-191873553-192007734	E	rs1517352	191931464	A > C	0.378239408								2.36E-05		0.000102761		3.35E-05		0.011499522
rs13017460.191932556.A.G	2q-191873553-192007734	E	rs13017460	191932556	A > G	0.393253805								2.02E-05		8.63E-05		1.88E-05		0.002700554
rs6736175.191946322.C.T	2q-191873553-192007734	E	rs6736175	191946322	C > T	0.40156706								4.02E-05		0.000131619		3.91E-05		0.002919628
rs16833249.191948272.C.T	2q-191873553-192007734	E	rs16833249	191948272	C > T	0.402838338								4.05E-05		0.000117489		3.81E-05		0.002636672
rs11693480.191957695.C.A	2q-191873553-192007734	E	rs11693480	191957695	C > A	0.406166383								3.48E-05		0.00011086		2.86E-05		0.002867011
rs11691317.191961616.C.T	2q-191873553-192007734	E	rs11691317	191961616	C > T	0.406603201								3.50E-05		0.000112337		2.78E-05		0.002461291
rs12463658.191965344.C.A	2q-191873553-192007734	E	rs12463658	191965344	C > A	0.407610037								2.58E-05		0.00012602		3.24E-05		0.002165231
rs66911790.191904670.G.C	2q-191873553-192007734	F	rs66911790	191904670	G > C	0.098436857							0.00041509	4.35E-05	0.011840421	0.000357477	0.091066819	0.001824376	0.008590997	5.96E-05
rs141730293.191906456.AG.A	2q-191873553-192007734	F	rs141730293	191906456	AG > A	0.09813128								4.76E-05		0.000388029		0.002009699		5.93E-05
rs35067237.191910743.C.G	2q-191873553-192007734	F	rs35067237	191910743	C > G	0.098560263								4.71E-05		0.000368834		0.001717199		6.01E-05
rs12999858.191911847.G.T	2q-191873553-192007734	F	rs12999858	191911847	G > T	0.098211592								4.53E-05		0.000404642		0.002042111		5.88E-05
rs72913168.191922355.C.T	2q-191873553-192007734	F	rs72913168	191922355	C > T	0.10193532								2.20E-05		0.000423719		0.001373459		0.000119614
rs2459611.191939187.C.T	2q-191873553-192007734	F	rs2459611	191939187	C > T	0.100904977								3.78E-05		0.000275997		0.001016799		0.00018929
rs369994333.191942827.T.TA	2q-191873553-192007734	F	rs369994333	191942827	T > TA	0.090885585								2.33E-05		0.000904231		0.005664318		0.000815462
rs13010752.191946603.T.A	2q-191873553-192007734	F	rs13010752	191946603	T > A	0.090538873								1.82E-05		0.002022984		0.021016882		0.000853541
rs12998748.191948637.G.T	2q-191873553-192007734	F	rs12998748	191948637	G > T	0.111435623								1.97E-05		0.001290854		0.020253463		0.002597711
rs12990918.191953389.C.T	2q-191873553-192007734	F	rs12990918	191953389	C > T	0.089140271								1.93E-05		0.00103871		0.008431012		0.000562165
rs34693532.191956130.AG.A	2q-191873553-192007734	F	rs34693532	191956130	AG > A	0.088060959								1.80E-05		0.000963078		0.004043853		0.000763324
rs13011805.191956249.C.T	2q-191873553-192007734	F	rs13011805	191956249	C > T	0.089099136								1.88E-05		0.000889766		0.005111316		0.000539547
rs34675442.191956525.G.A	2q-191873553-192007734	F	rs34675442	191956525	G > A	0.088646647								1.79E-05		0.000861299		0.0052153		0.000496925
rs148921410.191960409.C.T	2q-191873553-192007734	F	rs148921410	191960409	C > T	0.088078588								1.85E-05		0.000874887		0.006013119		0.000763521
rs150250623.191962323.T.G	2q-191873553-192007734	F	rs150250623	191962323	T > G	0.08770837								1.81E-05		0.000775916		0.005333912		0.000652063
rs3024886.191900449.G.A	2q-191873553-192007734	G	rs3024886	191900449	G > A	0.19039392							0.964352969	0.046110464	0.066334504	0.000519435	0.009578194	7.28E-05	0.994317098	0.000166873
rs3821236.191902758.G.A	2q-191873553-192007734	G	rs3821236	191902758	G > A	0.190662279								0.05861809		0.000630286		7.31E-05		0.000234809
rs5837217.191907503.C.CT	2q-191873553-192007734	G	rs5837217	191907503	C > CT	0.218089753								0.00463677		0.000334555		8.34E-05		6.42E-05
rs12465689.191912540.C.T	2q-191873553-192007734	G	rs12465689	191912540	C > T	0.19069362								0.036841863		0.000607676		7.37E-05		0.000190204
rs16833214.191913642.A.G	2q-191873553-192007734	G	rs16833214	191913642	A > G	0.190456602								0.051667753		0.000640497		7.37E-05		0.000210777
rs35593987.191916526.AC.A	2q-191873553-192007734	G	rs35593987	191916526	AC > A	0.189077589								0.043054354		0.000648549		6.78E-05		0.000243111
rs11893432.191921874.C.G	2q-191873553-192007734	G	rs11893432	191921874	C > G	0.189551625								0.03575621		0.0005681		7.01E-05		0.000243631
rs3024859.191925424.C.T	2q-191873553-192007734	G	rs3024859	191925424	C > T	0.189277389								0.110414776		0.000600897		7.08E-05		0.00021825
rs13426947.191933254.G.A	2q-191873553-192007734	G	rs13426947	191933254	G > A	0.189099136								0.141736675		0.000516493		7.02E-05		0.000240564
rs10168266.191935804.C.T	2q-191873553-192007734	G	rs10168266	191935804	C > T	0.187165775								0.001799217		0.000420922		2.82E-05		0.000331432
rs11889341.191943742.C.T	2q-191873553-192007734	G	rs11889341	191943742	C > T	0.222542164								0.026926729		0.005117393		0.000748203		0.135049255
rs12612769.191953998.A.C	2q-191873553-192007734	G	rs12612769	191953998	A > C	0.181273628								0.003117678		0.001311738		0.000119692		0.020552878
rs10931481.191954852.G.A	2q-191873553-192007734	G	rs10931481	191954852	G > A	0.314068285								0.000103174		0.000987671		0.000465807		0.002281347
rs141442738.191955189.TATA.T	2q-191873553-192007734	G	rs141442738	191955189	TATA > T	0.22403283								0.030995592		0.003791943		0.000769978		0.08952059
rs4274624.191958656.C.T	2q-191873553-192007734	G	rs4274624	191958656	C > T	0.223872206								0.036841889		0.00412981		0.000469392		0.072816922
rs4853458.191959489.A.G	2q-191873553-192007734	G	rs4853458	191959489	A > G	0.223392294								0.04621515		0.003918999		0.000451569		0.05031002
rs148150767.191959933.C.T	2q-191873553-192007734	G	rs148150767	191959933	C > T	0.317229829								0.000105978		0.000945414		0.000180014		0.001526288
rs139605600.191960109.T.A	2q-191873553-192007734	G	rs139605600	191960109	T > A	0.228103269								0.02866525		0.005758062		0.00126539		0.054911577
rs4853459.191962096.T.C	2q-191873553-192007734	G	rs4853459	191962096	T > C	0.228038628								0.026867577		0.005684202		0.001197442		0.053387583
rs7574865.191964633.T.G	2q-191873553-192007734	G	rs7574865	191964633	T > G	0.221842863								0.058559192		0.005072364		0.000757972		0.080140659
rs7568275.191966452.G.C	2q-191873553-192007734	G	rs7568275	191966452	G > C	0.223907465								0.044221695		0.003355513		0.000439582		0.057679449
rs8179673.191969341.C.T	2q-191873553-192007734	G	rs8179673	191969341	C > T	0.224804607								0.031274513		0.002840174		0.000362371		0.091622295
rs10181656.191969879.G.C	2q-191873553-192007734	G	rs10181656	191969879	G > C	0.224722336								0.036890887		0.002406988		0.000315039		0.100078849
rs7582694.191970120.C.G	2q-191873553-192007734	G	rs7582694	191970120	C > G	0.224122936								0.045735217		0.003623465		0.00050033		0.122393458
rs7566808.191971155.G.A	2q-191873553-192007734	G	rs7566808	191971155	G > A	0.320124973								0.000106472		0.000894357		0.000133054		0.002038556
rs16833260.191971565.G.C	2q-191873553-192007734	G	rs16833260	191971565	G > C	0.320773344								0.000108761		0.000776151		0.000109215		0.001849075
rs10174238.191973034.G.A	2q-191873553-192007734	G	rs10174238	191973034	G > A	0.233196216								0.016981042		0.010232848		0.000609367		0.056014467
rs6752770.191973563.A.G	2q-191873553-192007734	H	rs6752770	191973563	A > G	0.299917729							9.87E-05	5.71E-05	0.060693758	0.048301466	0.785371947	0.730477344	0.00018269	7.86E-05
rs4341966.191982205.G.T	2q-191873553-192007734	H	rs4341966	191982205	G > T	0.221801728								2.09E-05		0.008750682		0.031485407		5.24E-05
rs138475316.191985858.A.C	2q-191873553-192007734	H	rs138475316	191985858	A > C	0.219782179								2.08E-05		0.00364161		0.023409196		5.17E-05
rs9967792.191974435.T.C	2q-191873553-192007734	I	rs9967792	191974435	T > C	0.375236528							0.001199401	2.69E-05	0.20618494	0.001687732	0.151062853	0.001157852	0.003004507	5.33E-05
rs10193465.191975226.T.C	2q-191873553-192007734	I	rs10193465	191975226	T > C	0.373920197								2.72E-05		0.002105394		0.001462752		5.25E-05
rs4853542.191976602.A.G	2q-191873553-192007734	I	rs4853542	191976602	A > G	0.369414899								2.76E-05		0.001009011		0.000757664		5.19E-05
rs4853543.191976634.A.G	2q-191873553-192007734	I	rs4853543	191976634	A > G	0.374660633								2.52E-05		0.002610854		0.001394239		5.19E-05
rs4254532.191979178.G.A	2q-191873553-192007734	I	rs4254532	191979178	G > A	0.387042369								1.72E-05		0.002171412		0.001144335		5.20E-05
rs4073699.191979359.A.G	2q-191873553-192007734	I	rs4073699	191979359	A > G	0.381612505								2.40E-05		0.005132304		0.005353096		5.36E-05
rs4341967.191984286.A.T	2q-191873553-192007734	I	rs4341967	191984286	A > T	0.369634287								2.50E-05		0.001250144		0.001154924		5.15E-05
rs10197066.191985459.G.T	2q-191873553-192007734	I	rs10197066	191985459	G > T	0.370778241								2.52E-05		0.00146692		0.001228888		5.16E-05
rs7579720.191986673.A.T	2q-191873553-192007734	I	rs7579720	191986673	A > T	0.36987914								2.52E-05		0.001237324		0.001128979		5.14E-05
rs10931482.191988629.T.C	2q-191873553-192007734	I	rs10931482	191988629	T > C	0.369538305								2.52E-05		0.001231756		0.001155698		5.17E-05
rs72349564.191988799.ACATGACATTTGATC.A	2q-191873553-192007734	I	rs72349564	191988799	ACATGACATTTGATC > A	0.369538305								2.53E-05		0.001231205		0.001160462		5.17E-05
rs10931483.191989250.A.G	2q-191873553-192007734	I	rs10931483	191989250	A > G	0.374496092								2.53E-05		0.001989026		0.001261145		5.22E-05
rs6738544.191989356.A.C	2q-191873553-192007734	I	rs6738544	191989356	A > C	0.374454957								2.54E-05		0.002029905		0.001246532		5.22E-05
rs4571082.191989936.C.T	2q-191873553-192007734	I	rs4571082	191989936	C > T	0.374537227								2.54E-05		0.002047998		0.001321596		5.20E-05
rs4596007.191990043.A.C	2q-191873553-192007734	I	rs4596007	191990043	A > C	0.374454957								2.53E-05		0.002029905		0.001289299		5.22E-05
rs4583497.191990106.C.G	2q-191873553-192007734	I	rs4583497	191990106	C > G	0.37610037								2.40E-05		0.002564119		0.00171888		5.10E-05
rs4549119.191990362.C.A	2q-191873553-192007734	I	rs4549119	191990362	C > A	0.374413821								2.58E-05		0.00203952		0.001278818		5.23E-05
rs4622765.191990645.A.T	2q-191873553-192007734	I	rs4622765	191990645	A > T	0.374454957								2.56E-05		0.002029896		0.001289252		5.22E-05
rs4078213.191990778.G.A	2q-191873553-192007734	I	rs4078213	191990778	G > A	0.374454957								2.56E-05		0.002029896		0.001289252		5.22E-05
rs4853544.191991232.G.C	2q-191873553-192007734	I	rs4853544	191991232	G > C	0.374454957								2.52E-05		0.002029896		0.001329348		5.17E-05
rs4555370.191991459.T.C	2q-191873553-192007734	I	rs4555370	191991459	T > C	0.374084739								2.68E-05		0.001857111		0.000770479		5.28E-05
rs4261749.191991642.T.C	2q-191873553-192007734	I	rs4261749	191991642	T > C	0.37418268								2.54E-05		0.002044533		0.001259339		5.17E-05
rs4602251.191991665.C.T	2q-191873553-192007734	I	rs4602251	191991665	C > T	0.37418268								2.54E-05		0.002044533		0.001259133		5.17E-05
rs10804037.191991891.C.A	2q-191873553-192007734	I	rs10804037	191991891	C > A	0.374454957								2.52E-05		0.002029896		0.001329348		5.17E-05
rs6715714.191992160.T.C	2q-191873553-192007734	I	rs6715714	191992160	T > C	0.374125874								2.70E-05		0.001840165		0.001170451		5.21E-05
rs6715826.191992237.T.G	2q-191873553-192007734	I	rs6715826	191992237	T > G	0.374454957								2.54E-05		0.002029896		0.001289252		5.17E-05
rs4997835.191992611.C.T	2q-191873553-192007734	I	rs4997835	191992611	C > T	0.374125874								2.66E-05		0.001840165		0.001170451		5.21E-05
rs11272763.191992821.A.ACAACACAGAGTTCT	2q-191873553-192007734	I	rs11272763	191992821	A > ACAACACAGAGTTCT	0.374065151								2.65E-05		0.001898354		0.001215426		5.21E-05
rs6719707.191992989.T.C	2q-191873553-192007734	I	rs6719707	191992989	T > C	0.374043603								2.66E-05		0.001863962		0.001159726		5.21E-05
rs6705162.191993626.G.A	2q-191873553-192007734	I	rs6705162	191993626	G > A	0.373755656								2.60E-05		0.002201658		0.001377736		5.21E-05
rs12995923.191994100.G.A	2q-191873553-192007734	I	rs12995923	191994100	G > A	0.380380404								2.59E-05		0.00144329		0.001445125		5.36E-05
rs6709270.191994603.G.A	2q-191873553-192007734	I	rs6709270	191994603	G > A	0.374742904								2.42E-05		0.002336372		0.001547242		5.11E-05
rs34523590.191994946.CTT.C	2q-191873553-192007734	I	rs34523590	191994946	CTT > C	0.375536228								2.41E-05		0.002036316		0.001557174		5.14E-05
rs11694530.191995242.T.C	2q-191873553-192007734	I	rs11694530	191995242	T > C	0.374742904								2.52E-05		0.002470288		0.001705555		5.14E-05
rs6712821.191995361.C.T	2q-191873553-192007734	I	rs6712821	191995361	C > T	0.374989716								2.50E-05		0.002401381		0.001948105		5.12E-05
rs11399706.191995682.A.AG	2q-191873553-192007734	I	rs11399706	191995682	A > AG	0.374413821								2.60E-05		0.002218133		0.001562047		5.18E-05
rs1551440.191996006.G.A	2q-191873553-192007734	I	rs1551440	191996006	G > A	0.374413821								2.60E-05		0.002214295		0.001504977		5.18E-05
rs1551441.191996132.G.A	2q-191873553-192007734	I	rs1551441	191996132	G > A	0.374452998								2.60E-05		0.002198395		0.001539626		5.17E-05
rs1020658.191996138.C.G	2q-191873553-192007734	I	rs1020658	191996138	C > G	0.374167009								2.57E-05		0.002537018		0.001633186		5.16E-05
rs1551442.191996262.G.A	2q-191873553-192007734	I	rs1551442	191996262	G > A	0.374454957								2.61E-05		0.002197576		0.001538635		5.17E-05
rs6434439.191997584.A.C	2q-191873553-192007734	I	rs6434439	191997584	A > C	0.374227733								2.56E-05		0.002244984		0.001831671		5.18E-05
rs6434440.191997769.T.G	2q-191873553-192007734	I	rs6434440	191997769	T > G	0.374214021								2.55E-05		0.002257119		0.0018408		5.21E-05
rs7574909.191997946.C.T	2q-191873553-192007734	I	rs7574909	191997946	C > T	0.373714521								2.63E-05		0.002387077		0.001909949		5.11E-05
rs1584945.191998552.C.T	2q-191873553-192007734	I	rs1584945	191998552	C > T	0.379882862								7.82E-06		0.006736416		0.005276423		5.17E-05
rs6434441.192000082.G.A	2q-191873553-192007734	I	rs6434441	192000082	G > A	0.381077746								6.91E-06		0.008363243		0.006994654		5.12E-05
rs201274904.192000747.AAC.A	2q-191873553-192007734	I	rs201274904	192000747	AAC > A	0.382074788								6.96E-06		0.00734661		0.006651613		5.16E-05
rs7566274.192000919.C.A	2q-191873553-192007734	I	rs7566274	192000919	C > A	0.381397034								6.91E-06		0.007811089		0.005794934		5.12E-05
rs6434442.192001249.C.T	2q-191873553-192007734	I	rs6434442	192001249	C > T	0.381410746								6.93E-06		0.007836138		0.005796154		5.13E-05
rs71301540.192001443.CTCTA.C	2q-191873553-192007734	I	rs71301540	192001443	CTCTA > C	0.381085581								6.94E-06		0.008404763		0.007105586		5.13E-05
rs6744380.192001538.A.G	2q-191873553-192007734	I	rs6744380	192001538	A > G	0.381447964								6.92E-06		0.007965368		0.005997937		5.11E-05
rs34403636.192001749.GA.G	2q-191873553-192007734	I	rs34403636	192001749	GA > G	0.382108088								7.10E-06		0.007384256		0.005295402		5.13E-05
rs74607674.192001756.A.T	2q-191873553-192007734	I	rs74607674	192001756	A > T	0.382108088								7.10E-06		0.007384256		0.005295402		5.13E-05
rs116812788.192001757.C.T	2q-191873553-192007734	I	rs116812788	192001757	C > T	0.382108088								7.10E-06		0.007384256		0.005295402		5.13E-05
rs6434443.192001995.G.C	2q-191873553-192007734	I	rs6434443	192001995	G > C	0.381402911								6.97E-06		0.007891407		0.005837975		5.13E-05
rs6434444.192002052.C.A	2q-191873553-192007734	I	rs6434444	192002052	C > A	0.38140487								6.97E-06		0.007877105		0.005828078		5.13E-05
rs2356349.192002158.C.G	2q-191873553-192007734	I	rs2356349	192002158	C > G	0.381545905								6.93E-06		0.007735186		0.005728527		5.12E-05
rs7423529.192003031.T.C	2q-191873553-192007734	I	rs7423529	192003031	T > C	0.378940667								6.90E-06		0.008876447		0.005766852		5.20E-05
rs62181460.192003126.T.A	2q-191873553-192007734	I	rs62181460	192003126	T > A	0.378768291								6.88E-06		0.008671662		0.005709472		5.20E-05
rs113226180.192003372.A.G	2q-191873553-192007734	J	rs113226180	192003372	A > G	0.07168126							0.292138079	0.292138079	0.000359817	0.000359817	0.000201065	0.000201065	9.08E-05	9.08E-05
rs146377774.204450286.A.G	2q-204446380-204816382	A	rs146377774	204450286	A > G	0.008830385	1.21E-05	1.21E-05			0.00014875	0.00014875	0.154283972	0.154283972	0.001049146	0.001049146	7.59E-05	7.59E-05
rs183217787.204614739.C.T	2q-204446380-204816382	B	rs183217787	204614739	C > T	0.00750426	2.97E-05	1.53E-05			0.019100886	0.010277955	5.62E-06	3.45E-06	2.41E-05	1.18E-05	3.98E-06	1.95E-06
rs185782208.204634062.C.T	2q-204446380-204816382	B	rs185782208	204634062	C > T	0.007175178		1.44E-05				0.008822931		2.17E-06		1.23E-05		2.03E-06
rs117701653.204628795.A.C	2q-204446380-204816382	C	rs117701653	204628795	A > C	0.044808133	5.63E-05	5.63E-05			9.55E-05	9.55E-05	0.02602458	0.02602458	0.000236828	0.000236828	0.076269707	0.076269707
rs3181112.204600625.A.G	2q-204446380-204816382	D	rs3181112	204600625	A > G	0.050396662	0.000735709	2.11E-05			0.078513223	0.000231738	0.000229875	4.12E-06	0.004815819	9.11E-05	0.156034311	0.003219481
rs11900440.204604235.C.A	2q-204446380-204816382	D	rs11900440	204604235	C > A	0.050531821		2.11E-05				0.000257735		3.70E-06		0.000104932		0.003934036
rs6732945.204607565.G.C	2q-204446380-204816382	D	rs6732945	204607565	G > C	0.050590586		2.15E-05				0.000241978		3.53E-06		9.32E-05		0.003516525
rs6435202.204610033.A.T	2q-204446380-204816382	D	rs6435202	204610033	A > T	0.060408219		4.15E-05				9.04E-06		6.98E-06		8.39E-05		0.01542392
rs61519461.204615784.ATTAT.A	2q-204446380-204816382	D	rs61519461	204615784	ATTAT > A	0.05108421		2.16E-05				0.000310114		2.98E-06		8.64E-05		0.002199256
rs4673261.204615840.C.A	2q-204446380-204816382	D	rs4673261	204615840	C > A	0.051007816		2.31E-05				0.000268755		2.97E-06		0.000100685		0.003342305
rs4673262.204616158.T.G	2q-204446380-204816382	D	rs4673262	204616158	T > G	0.05068461		2.21E-05				0.000279892		2.82E-06		9.65E-05		0.003022474
rs61153909.204618075.C.CA	2q-204446380-204816382	D	rs61153909	204618075	C > CA	0.051803099		2.30E-05				0.000320666		2.47E-06		9.96E-05		0.002958934
rs6435205.204619530.C.A	2q-204446380-204816382	D	rs6435205	204619530	C > A	0.050710074		2.23E-05				0.000291005		2.79E-06		9.60E-05		0.002725866
rs4673264.204622118.A.G	2q-204446380-204816382	D	rs4673264	204622118	A > G	0.050696362		2.22E-05				0.000317211		2.75E-06		0.000104323		0.002675285
rs10189980.204625565.G.C	2q-204446380-204816382	D	rs10189980	204625565	G > C	0.050719868		2.24E-05				0.000317626		2.86E-06		0.00010881		0.002458526
rs4675366.204627793.T.C	2q-204446380-204816382	D	rs4675366	204627793	T > C	0.050637598		2.04E-05				0.001431407		4.67E-06		0.00018763		0.004752493
rs4675367.204630692.T.G	2q-204446380-204816382	D	rs4675367	204630692	T > G	0.050637598		2.15E-05				0.001075963		5.35E-06		0.000133399		0.004309193
rs78323131.204637056.T.A	2q-204446380-204816382	D	rs78323131	204637056	T > A	0.05056708		2.10E-05				0.004451658		9.38E-06		0.000218973		0.006771716
rs62184021.204638777.A.T	2q-204446380-204816382	D	rs62184021	204638777	A > T	0.050555327		2.14E-05				0.005059299		9.58E-06		0.000204411		0.007149062
rs62184024.204641860.G.A	2q-204446380-204816382	D	rs62184024	204641860	G > A	0.050596462		2.16E-05				0.004661157		8.61E-06		0.000189966		0.005180571
rs62184025.204643993.A.G	2q-204446380-204816382	D	rs62184025	204643993	A > G	0.050543574		2.10E-05				0.006466097		9.53E-06		0.000232015		0.006345477
rs62184026.204647302.G.A	2q-204446380-204816382	D	rs62184026	204647302	G > A	0.050514192		2.11E-05				0.007358231		1.03E-05		0.000257293		0.007696763
rs5837874.204647508.GA.G	2q-204446380-204816382	D	rs5837874	204647508	GA > G	0.060369043		4.42E-05				0.000213029		5.16E-05		0.000407079		0.015442712
rs16840098.204647625.T.C	2q-204446380-204816382	D	rs16840098	204647625	T > C	0.050514192		2.11E-05				0.007358231		1.04E-05		0.000257293		0.007696642
rs62184028.204648765.G.C	2q-204446380-204816382	D	rs62184028	204648765	G > C	0.050514192		2.11E-05				0.007358231		9.42E-06		0.000282987		0.010159173
rs62184029.204649584.G.A	2q-204446380-204816382	D	rs62184029	204649584	G > A	0.050469139		2.09E-05				0.007178616		9.33E-06		0.000262098		0.00816018
rs11694916.204653892.A.T	2q-204446380-204816382	D	rs11694916	204653892	A > T	0.050375115		2.04E-05				0.006820582		1.02E-05		0.000223279		0.006568112
rs62184032.204658651.A.T	2q-204446380-204816382	D	rs62184032	204658651	A > T	0.05034965		2.01E-05				0.006236318		1.21E-05		0.000187369		0.005006519
rs62184033.204659541.C.T	2q-204446380-204816382	D	rs62184033	204659541	C > T	0.050020568		2.12E-05				0.004600973		1.16E-05		0.000170668		0.002705964
rs62184058.204670699.C.T	2q-204446380-204816382	D	rs62184058	204670699	C > T	0.050273256		2.19E-05				0.00263678		6.55E-06		0.00012246		0.003442321
rs62184059.204671864.C.A	2q-204446380-204816382	D	rs62184059	204671864	C > A	0.050296762		2.20E-05				0.002440682		6.44E-06		0.000118224		0.003272286
rs62184862.204683751.C.T	2q-204446380-204816382	D	rs62184862	204683751	C > T	0.060280896		6.16E-05				0.00013799		3.46E-06		0.000139271		0.002410105
rs62184863.204683797.G.C	2q-204446380-204816382	D	rs62184863	204683797	G > C	0.060921432		5.13E-05				0.000182222		3.41E-06		0.000155901		0.003488415
rs2140148.204572140.A.C	2q-204446380-204816382	E	rs2140148	204572140	A > C	0.170341423	0.002160978	3.69E-05			0.894972335	3.84E-05	0.971485628	1.54E-06	0.105504351	0.001920764	0.213847072	8.70E-05
rs34813348.204573302.A.G	2q-204446380-204816382	E	rs34813348	204573302	A > G	0.180872069		2.29E-05				0.000110112		1.17E-06		0.001379088		4.41E-05
rs1181389.204574890.T.C	2q-204446380-204816382	E	rs1181389	204574890	T > C	0.180748663		2.27E-05				0.000147075		1.17E-06		0.001397487		3.55E-05
rs113875572.204576776.G.A	2q-204446380-204816382	E	rs113875572	204576776	G > A	0.180178645		2.20E-05				0.000122325		1.16E-06		0.001519367		4.69E-05
rs3116484.204576923.C.A	2q-204446380-204816382	E	rs3116484	204576923	C > A	0.178864273		2.13E-05				0.000133671		1.15E-06		0.001475401		4.03E-05
rs62183985.204577204.G.A	2q-204446380-204816382	E	rs62183985	204577204	G > A	0.180748663		2.27E-05				0.000147123		1.18E-06		0.001399949		3.90E-05
rs7426281.204577559.A.G	2q-204446380-204816382	E	rs7426281	204577559	A > G	0.180789798		2.25E-05				0.000141599		1.18E-06		0.001352941		3.92E-05
rs34762465.204579219.CCT.C	2q-204446380-204816382	E	rs34762465	204579219	CCT > C	0.179994515		2.33E-05				0.000119452		1.17E-06		0.001843334		5.19E-05
rs17533594.204581195.A.G	2q-204446380-204816382	E	rs17533594	204581195	A > G	0.181818182		2.70E-05				0.000177712		1.20E-06		0.001381872		3.98E-05
rs10515943.204582679.T.C	2q-204446380-204816382	E	rs10515943	204582679	T > C	0.181447964		2.72E-05				0.00024853		1.21E-06		0.001588335		4.41E-05
rs10490573.204583163.G.A	2q-204446380-204816382	E	rs10490573	204583163	G > A	0.181406828		2.74E-05				0.000257939		1.20E-06		0.001632022		4.55E-05
rs147512678.204583967.C.CT	2q-204446380-204816382	E	rs147512678	204583967	C > CT	0.181332393		2.88E-05				0.000419693		1.24E-06		0.002094734		7.53E-05
rs11681201.204608177.T.A	2q-204446380-204816382	E	rs11681201	204608177	T > A	0.202756067		0.000384276				0.018802969		0.067127236		0.001006415		0.00068206
rs1980421.204610004.A.G	2q-204446380-204816382	E	rs1980421	204610004	A > G	0.230814284		0.000205036				0.014383352		0.0768803		0.00616386		0.016532772
rs1980422.204610396.C.T	2q-204446380-204816382	E	rs1980422	204610396	C > T	0.232003291		0.000168727				0.020583657		0.087523585		0.007217584		0.024698199
rs7422494.204611807.G.A	2q-204446380-204816382	E	rs7422494	204611807	G > A	0.231985661		0.000195604				0.017364478		0.105791684		0.007338872		0.024350995
rs7426056.204612058.A.G	2q-204446380-204816382	E	rs7426056	204612058	A > G	0.231962155		0.000198681				0.017975088		0.096090094		0.007892515		0.022215137
rs7588874.204614508.G.A	2q-204446380-204816382	E	rs7588874	204614508	G > A	0.232927856		0.00013083				0.023608659		0.071104236		0.006751974		0.01769454
rs67895606.204615889.AC.A	2q-204446380-204816382	E	rs67895606	204615889	AC > A	0.232159997		0.000161475				0.023703529		0.081953253		0.007661278		0.022735254
rs62184019.204633784.C.T	2q-204446380-204816382	E	rs62184019	204633784	C > T	0.172392314		1.70E-05				0.001012051		2.32E-06		0.000231293		8.22E-06
rs62184020.204634004.C.T	2q-204446380-204816382	E	rs62184020	204634004	C > T	0.171857554		1.74E-05				0.001034344		2.42E-06		0.000229937		7.16E-06
rs4673266.204634569.A.T	2q-204446380-204816382	E	rs4673266	204634569	A > T	0.231029755		5.42E-05				0.095112727		0.066263666		0.006450065		0.009327351
rs231389.204634730.C.T	2q-204446380-204816382	E	rs231389	204634730	C > T	0.231623279		4.17E-05				0.114648688		0.080310076		0.0067836		0.0136033
rs13429019.204635693.C.T	2q-204446380-204816382	E	rs13429019	204635693	C > T	0.231568432		4.31E-05				0.085613113		0.06472203		0.007032314		0.01050477
rs7369876.204636472.C.T	2q-204446380-204816382	E	rs7369876	204636472	C > T	0.171367848		1.35E-05				0.00108464		1.87E-06		0.000272431		5.42E-06
rs55828908.204644018.C.T	2q-204446380-204816382	E	rs55828908	204644018	C > T	0.171410942		1.38E-05				0.001051682		1.84E-06		0.000400757		6.01E-06
rs5837875.204647877.A.AT	2q-204446380-204816382	E	rs5837875	204647877	A > AT	0.232477327		3.65E-05				0.12874866		0.04728606		0.010186718		0.019559233
rs3116499.204649276.G.A	2q-204446380-204816382	E	rs3116499	204649276	G > A	0.232410727		3.01E-05				0.158130174		0.07177439		0.009000981		0.029463496
rs13404978.204653886.C.T	2q-204446380-204816382	E	rs13404978	204653886	C > T	0.172713561		1.38E-05				0.001496946		1.86E-06		0.000436335		6.20E-06
rs62184035.204661674.A.G	2q-204446380-204816382	E	rs62184035	204661674	A > G	0.177745784		7.36E-05				0.016267215		0.053407634		0.000856667		0.001711841
rs370078940.204667330.CATGATAGA.C	2q-204446380-204816382	E	rs370078940	204667330	CATGATAGA > C	0.165379718		5.69E-05				0.152286744		0.001226505		0.00060546		0.000146486
rs146250240.204680563.G.T	2q-204446380-204816382	F	rs146250240	204680563	G > T	0.00847192	2.69E-05	9.22E-06			0.000573271	0.000236799	0.020046668	0.006929833	0.000512702	0.000207349	0.000212259	7.94E-05
rs145344548.204687663.T.C	2q-204446380-204816382	F	rs145344548	204687663	T > C	0.008446456		9.10E-06				0.000236839		0.006990194		0.000185137		6.28E-05
rs138663448.204719819.C.T	2q-204446380-204816382	F	rs138663448	204719819	C > T	0.009120291		8.62E-06				9.96E-05		0.006126641		0.000120217		7.01E-05
rs6745050.204691538.C.T	2q-204446380-204816382	G	rs6745050	204691538	C > T	0.430563554	0.974746303	0.019539005			0.004782313	0.000104179	0.013882823	0.000164742	0.981748823	0.044459493	0.181219912	0.00462891
rs144115812.204692195.AAC.A	2q-204446380-204816382	G	rs144115812	204692195	AAC > A	0.430150242		0.006819433				5.16E-05		0.00010795		0.031996993		0.005136601
rs34636506.204692216.A.G	2q-204446380-204816382	G	rs34636506	204692216	A > G	0.434353881		0.003777578				1.76E-05		7.73E-05		0.023474423		0.006234512
rs1968351.204693736.A.C	2q-204446380-204816382	G	rs1968351	204693736	A > C	0.430892637		0.011071216				5.17E-05		0.00015664		0.03698508		0.008295132
rs13030124.204694263.G.A	2q-204446380-204816382	G	rs13030124	204694263	G > A	0.430933772		0.014882597				5.40E-05		0.00016289		0.033528447		0.008184811
rs10490516.204695788.T.C	2q-204446380-204816382	G	rs10490516	204695788	T > C	0.485602633		0.001109583				1.13E-06		2.19E-06		0.000176019		0.000144624
rs60306514.204696866.TA.T	2q-204446380-204816382	G	rs60306514	204696866	TA > T	0.430851501		0.010638451				8.24E-05		0.00015231		0.050536318		0.01004921
rs61272514.204696868.A.G	2q-204446380-204816382	G	rs61272514	204696868	A > G	0.430563554		0.011680081				7.57E-05		0.000185834		0.044183267		0.008143998
rs34050244.204696941.G.A	2q-204446380-204816382	G	rs34050244	204696941	G > A	0.43085346		0.010675134				8.31E-05		0.000152511		0.050710053		0.010057409
rs34461055.204697133.A.G	2q-204446380-204816382	G	rs34461055	204697133	A > G	0.430884801		0.010829493				8.68E-05		0.000154874		0.049608197		0.009925821
rs35702010.204699753.ACCT.A	2q-204446380-204816382	G	rs35702010	204699753	ACCT > A	0.430967072		0.015834191				9.67E-05		0.000164976		0.039156193		0.007492668
rs12990970.204700689.C.T	2q-204446380-204816382	G	rs12990970	204700689	C > T	0.430851501		0.013676292				0.000103284		0.000183317		0.036902658		0.006991664
rs1863800.204702660.C.T	2q-204446380-204816382	G	rs1863800	204702660	C > T	0.431386261		0.034087615				9.33E-05		0.000160226		0.0490434		0.007880289
rs112783914.204703253.G.GT	2q-204446380-204816382	G	rs112783914	204703253	G > GT	0.431419561		0.036156767				0.000108305		0.00015458		0.047169554		0.006533043
rs2882971.204703254.G.A	2q-204446380-204816382	G	rs2882971	204703254	G > A	0.431591937		0.03550427				0.000114012		0.000165595		0.037937747		0.006562877
rs116604011.204703255.G.A	2q-204446380-204816382	G	rs116604011	204703255	G > A	0.43003663		0.03293319				7.30E-05		0.000112283		0.032801854		0.005064737
rs114019067.204703257.G.C	2q-204446380-204816382	G	rs114019067	204703257	G > C	0.431419561		0.036156767				0.000108305		0.00015458		0.047169554		0.006533043
rs2882972.204703258.T.C	2q-204446380-204816382	G	rs2882972	204703258	T > C	0.431419561		0.036156767				0.000108305		0.00015458		0.047169554		0.006533043
rs13033315.204706865.A.T	2q-204446380-204816382	G	rs13033315	204706865	A > T	0.431043466		0.021886879				5.67E-05		0.000177648		0.034407279		0.005065293
rs231804.204708646.C.T	2q-204446380-204816382	G	rs231804	204708646	C > T	0.431180584		0.016216701				4.61E-05		0.000167142		0.031272012		0.004651876
rs11571304.204708776.T.A	2q-204446380-204816382	G	rs11571304	204708776	T > A	0.431139449		0.015144428				5.30E-05		0.000158553		0.0292256		0.004695747
rs231806.204709349.C.G	2q-204446380-204816382	G	rs231806	204709349	C > G	0.431221719		0.017466576				5.45E-05		0.00017958		0.036606283		0.005576355
rs11393378.204709380.A.AT	2q-204446380-204816382	G	rs11393378	204709380	A > AT	0.431431314		0.012870615				3.79E-05		0.000160236		0.021319622		0.003277217
rs231811.204713891.G.T	2q-204446380-204816382	G	rs231811	204713891	G > T	0.431797614		0.027851188				4.25E-05		0.000188937		0.029622454		0.003953394
rs11571293.204717713.G.T	2q-204446380-204816382	G	rs11571293	204717713	G > T	0.410983135		0.004448324				9.61E-06		3.63E-05		0.000439504		0.000426233
rs11571291.204721132.T.C	2q-204446380-204816382	G	rs11571291	204721132	T > C	0.426256097		0.004957715				6.56E-06		0.000157889		0.005979955		0.002090034
rs1024162.204722159.A.T	2q-204446380-204816382	G	rs1024162	204722159	A > T	0.426173826		0.005658037				5.04E-06		0.000170309		0.00571073		0.001940483
rs11571316.204731089.G.A	2q-204446380-204816382	G	rs11571316	204731089	G > A	0.424440266		0.006216471				4.00E-06		0.000153206		0.008248314		0.0015108
rs3087243.204738919.G.A	2q-204446380-204816382	G	rs3087243	204738919	G > A	0.452365282		0.217863995				0.002937094		0.006661289		0.068264697		0.017409592
rs11571302.204742934.G.T	2q-204446380-204816382	G	rs11571302	204742934	G > T	0.474660633		0.018820206				1.93E-06		0.001349255		0.001409372		0.001395927
rs7565213.204743409.G.A	2q-204446380-204816382	G	rs7565213	204743409	G > A	0.474750739		0.014717314				2.41E-06		0.001330641		0.001000402		0.00115718
rs11571297.204745003.T.C	2q-204446380-204816382	G	rs11571297	204745003	T > C	0.492965858		0.249099423				0.000111541		0.000424451		0.005233795		0.00367739
rs12992492.204701554.A.G	2q-204446380-204816382	H	rs12992492	204701554	A > G	0.384204031	0.094481466	0.000744841			0.995782599	9.07E-06	0.962188004	0.000108559	0.020096926	0.001886197	0.047985533	0.004797483
rs4675372.204702013.G.T	2q-204446380-204816382	H	rs4675372	204702013	G > T	0.384121761		0.000644707				9.04E-06		9.86E-05		0.001963667		0.005297606
rs10932023.204708720.A.C	2q-204446380-204816382	H	rs10932023	204708720	A > C	0.384286302		0.000597223				9.89E-06		8.60E-05		0.001816159		0.006631129
rs67665411.204710336.TACA.T	2q-204446380-204816382	H	rs67665411	204710336	TACA > T	0.383869072		0.000722103				7.62E-06		9.33E-05		0.001984222		0.006238075
rs11571292.204720139.G.A	2q-204446380-204816382	H	rs11571292	204720139	G > A	0.39391197		0.000757996				1.72E-05		0.000108368		0.000904522		0.002931337
rs231763.204720895.T.G	2q-204446380-204816382	H	rs231763	204720895	T > G	0.408597285		0.001037759				0.000164239		0.000378251		0.000361244		0.000256424
rs1024161.204721752.T.C	2q-204446380-204816382	H	rs1024161	204721752	T > C	0.408144796		0.001074098				0.000344308		0.000383515		0.000355426		0.000276318
rs926169.204722752.G.T	2q-204446380-204816382	H	rs926169	204722752	G > T	0.394103935		0.000649008				2.55E-05		0.000102161		0.001176857		0.00842332
rs231764.204723541.C.T	2q-204446380-204816382	H	rs231764	204723541	C > T	0.40380208		0.001438905				0.000643183		0.000241887		0.000500055		0.000350818
rs231770.204729153.C.T	2q-204446380-204816382	H	rs231770	204729153	C > T	0.403905898		0.001538798				0.000422886		0.000223819		0.000454445		0.000318751
rs736611.204730465.C.T	2q-204446380-204816382	H	rs736611	204730465	C > T	0.408761826		0.001263618				9.66E-05		0.000337547		0.000303368		0.000254573
rs11571315.204730901.T.C	2q-204446380-204816382	H	rs11571315	204730901	T > C	0.408967503		0.001143614				0.000122584		0.000363337		0.000285773		0.000257026
rs231775.204732714.A.G	2q-204446380-204816382	H	rs231775	204732714	A > G	0.380913204		0.011759376				0.103362307		0.008100513		0.000972049		0.001227263
rs231779.204734487.C.T	2q-204446380-204816382	H	rs231779	204734487	C > T	0.376343265		0.015114927				0.667741334		0.008920574		0.002521156		0.003197313
rs231723.204739781.A.G	2q-204446380-204816382	H	rs231723	204739781	A > G	0.380542986		0.007986341				0.117507088		0.013279		0.000689539		0.001296987
rs231724.204739823.A.G	2q-204446380-204816382	H	rs231724	204739823	A > G	0.380378445		0.007885296				0.092553299		0.013874542		0.000726778		0.001264418
rs2307982.204740446.CAAGG.C	2q-204446380-204816382	H	rs2307982	204740446	CAAGG > C	0.325942685		0.002979759				0.002820187		0.06594801		0.000221274		0.000584899
rs231725.204740675.G.A	2q-204446380-204816382	H	rs231725	204740675	G > A	0.325956397		0.002707735				0.003515705		0.064313795		0.000183002		0.000522322
rs231726.204740866.C.T	2q-204446380-204816382	H	rs231726	204740866	C > T	0.32575072		0.002744465				0.00204942		0.053558503		0.000142924		0.000396939
rs1427676.204741166.C.T	2q-204446380-204816382	H	rs1427676	204741166	C > T	0.330373548		0.001508509				0.00050875		0.07644515		9.40E-05		0.000258895
rs231727.204741550.G.A	2q-204446380-204816382	H	rs231727	204741550	G > A	0.325997532		0.00237787				0.002837491		0.057800699		0.000155012		0.000463629
rs231729.204743801.T.A	2q-204446380-204816382	H	rs231729	204743801	T > A	0.330316742		0.001968465				0.000829483		0.108721067		0.000111283		0.000237788
rs137967632.204746357.A.ATCTATCTG	2q-204446380-204816382	H	rs137967632	204746357	A > ATCTATCTG	0.320285597		0.000835433				6.23E-06		0.013190051		7.49E-05		6.96E-05
rs2882973.204746942.T.C	2q-204446380-204816382	H	rs2882973	204746942	T > C	0.318757713		0.001052381				7.26E-06		0.015767097		6.67E-05		7.79E-05
rs34029700.204750614.AT.A	2q-204446380-204816382	H	rs34029700	204750614	AT > A	0.258776518		0.001959259				9.96E-06		0.120988463		7.08E-05		1.88E-06
rs1365965.204751870.T.C	2q-204446380-204816382	H	rs1365965	204751870	T > C	0.318922254		0.000978891				6.67E-06		0.011216861		7.16E-05		7.68E-05
rs6737395.204754591.G.A	2q-204446380-204816382	H	rs6737395	204754591	G > A	0.318798848		0.000939503				6.41E-06		0.012332103		7.79E-05		7.57E-05
rs1991416.204755309.A.G	2q-204446380-204816382	H	rs1991416	204755309	A > G	0.318951637		0.000940339				6.49E-06		0.012483499		7.22E-05		7.61E-05
rs2352546.204758746.A.G	2q-204446380-204816382	H	rs2352546	204758746	A > G	0.319086796		0.000882869				6.63E-06		0.015780246		7.30E-05		7.71E-05
rs3116500.204759530.G.A	2q-204446380-204816382	H	rs3116500	204759530	G > A	0.292170575		0.000874103				3.50E-07		0.007325129		0.000240151		4.47E-05
rs34302643.204760207.CT.C	2q-204446380-204816382	H	rs34302643	204760207	CT > C	0.318334607		0.000816471				6.52E-06		0.012674356		6.64E-05		7.97E-05
rs73993041.204760208.T.A	2q-204446380-204816382	H	rs73993041	204760208	T > A	0.331319661		0.000408793				6.23E-06		0.015525446		6.32E-05		0.000249525
rs3096849.204762957.A.G	2q-204446380-204816382	H	rs3096849	204762957	A > G	0.318706783		0.000777379				6.66E-06		0.013866655		6.47E-05		8.54E-05
rs3096851.204763882.A.C	2q-204446380-204816382	H	rs3096851	204763882	A > C	0.318716578		0.000852718				6.72E-06		0.015476678		6.50E-05		8.72E-05
rs3096852.204764418.T.C	2q-204446380-204816382	H	rs3096852	204764418	T > C	0.318675442		0.000865812				6.51E-06		0.015622262		6.92E-05		8.42E-05
rs3116523.204764814.G.T	2q-204446380-204816382	H	rs3116523	204764814	G > T	0.318387495		0.001211718				6.84E-06		0.016716288		6.31E-05		9.61E-05
rs3116504.204769054.A.G	2q-204446380-204816382	H	rs3116504	204769054	A > G	0.318675442		0.000879841				6.86E-06		0.01779353		6.53E-05		8.69E-05
rs2162608.204772618.A.C	2q-204446380-204816382	H	rs2162608	204772618	A > C	0.319004525		0.000761132				6.56E-06		0.011637925		6.73E-05		8.90E-05
rs3116518.204774443.A.T	2q-204446380-204816382	H	rs3116518	204774443	A > T	0.318671525		0.000894059				6.65E-06		0.015863638		6.12E-05		9.30E-05
rs3116505.204779181.C.T	2q-204446380-204816382	H	rs3116505	204779181	C > T	0.318716578		0.000871724				6.40E-06		0.01089317		5.70E-05		9.06E-05
rs3096857.204781020.T.C	2q-204446380-204816382	H	rs3096857	204781020	T > C	0.318881119		0.000646372				6.29E-06		0.010381107		6.08E-05		8.57E-05
rs3096859.204782575.T.C	2q-204446380-204816382	H	rs3096859	204782575	T > C	0.31896339		0.00071695				6.29E-06		0.009781845		5.86E-05		8.88E-05
rs56085247.204783699.T.C	2q-204446380-204816382	H	rs56085247	204783699	T > C	0.318757713		0.000792384				6.30E-06		0.00925756		5.54E-05		0.000105271
rs3096860.204786162.T.C	2q-204446380-204816382	H	rs3096860	204786162	T > C	0.318802766		0.00070939				6.31E-06		0.00806288		5.57E-05		0.000100688
rs3116511.204788141.A.C	2q-204446380-204816382	H	rs3116511	204788141	A > C	0.318839984		0.001007007				6.34E-06		0.007713695		5.60E-05		0.000104576
rs3116525.204788795.G.A	2q-204446380-204816382	H	rs3116525	204788795	G > A	0.318869366		0.000746741				6.30E-06		0.008900043		5.66E-05		0.000103911
rs3096861.204789081.T.G	2q-204446380-204816382	H	rs3096861	204789081	T > G	0.318857613		0.000745694				6.31E-06		0.009077806		5.66E-05		0.000103044
rs3096863.204792732.G.C	2q-204446380-204816382	H	rs3096863	204792732	G > C	0.319615678		0.000500261				6.27E-06		0.005608562		6.43E-05		6.41E-05
rs3116526.204793542.T.C	2q-204446380-204816382	H	rs3116526	204793542	T > C	0.319848779		0.000540705				6.27E-06		0.00650063		6.03E-05		6.56E-05
rs3096865.204794496.T.C	2q-204446380-204816382	H	rs3096865	204794496	T > C	0.322520617		0.000715585				6.41E-06		0.011444706		5.64E-05		7.15E-05
rs3096866.204794952.A.G	2q-204446380-204816382	H	rs3096866	204794952	A > G	0.32027972		0.000615068				6.24E-06		0.006907987		6.47E-05		6.28E-05
rs12464033.204796094.G.A	2q-204446380-204816382	H	rs12464033	204796094	G > A	0.273457915		0.001297476				2.22E-07		0.039910593		0.000252803		4.79E-06
rs375807.204690580.A.G	2q-204446380-204816382	I	rs375807	204690580	A > G	0.105265323	0.016298154	3.33E-05			0.001683744	5.43E-05	1.59E-05	2.59E-07	0.018068268	0.000613447	0.752022318	0.003307394
rs231784.204696982.A.G	2q-204446380-204816382	I	rs231784	204696982	A > G	0.130728095		6.33E-05				1.73E-06		6.19E-07		0.000497534		0.001190811
rs231795.204702907.G.A	2q-204446380-204816382	I	rs231795	204702907	G > A	0.130028795		5.53E-05				1.71E-06		5.92E-07		0.000655007		0.001953497
rs2162610.204718729.C.A	2q-204446380-204816382	I	rs2162610	204718729	C > A	0.183874949		0.00098947				0.000485789		4.15E-06		0.011195104		0.593108974
rs4553808.204731005.A.G	2q-204446380-204816382	I	rs4553808	204731005	A > G	0.165730348		0.0036574				2.18E-05		3.05E-07		0.000156338		0.001377942
rs62182595.204731188.G.A	2q-204446380-204816382	I	rs62182595	204731188	G > A	0.16562653		0.003503439				2.22E-05		3.02E-07		0.000157153		0.001458206
rs16840252.204731519.C.T	2q-204446380-204816382	I	rs16840252	204731519	C > T	0.165939942		0.002831019				2.65E-05		3.23E-07		0.000130806		0.001409106
rs11571319.204738938.G.A	2q-204446380-204816382	I	rs11571319	204738938	G > A	0.165981078		0.002361315				2.75E-05		3.18E-07		0.000151032		0.001290954
rs231760.204752161.T.C	2q-204446380-204816382	I	rs231760	204752161	T > C	0.187865076		0.000131825				3.47E-06		3.44E-07		1.00E-05		0.004656298
rs5837887.204753106.CT.C	2q-204446380-204816382	I	rs5837887	204753106	CT > C	0.187369493		0.000137544				3.77E-06		3.48E-07		9.51E-06		0.004975268
rs231757.204753487.T.G	2q-204446380-204816382	I	rs231757	204753487	T > G	0.187535993		0.00012524				3.90E-06		3.31E-07		9.10E-06		0.004429426
rs231753.204754369.C.T	2q-204446380-204816382	I	rs231753	204754369	C > T	0.186611428		0.000138403				3.74E-06		3.60E-07		1.01E-05		0.005767299
rs231752.204755302.C.T	2q-204446380-204816382	I	rs231752	204755302	C > T	0.187369493		0.000137013				3.76E-06		3.62E-07		9.47E-06		0.00482305
rs859839.204757804.C.T	2q-204446380-204816382	I	rs859839	204757804	C > T	0.187453723		0.000120324				3.37E-06		3.18E-07		9.06E-06		0.003971226
rs13421616.204758695.C.T	2q-204446380-204816382	I	rs13421616	204758695	C > T	0.187089381		0.000121766				4.24E-06		4.14E-07		8.08E-06		0.002022625
rs11904099.204766626.G.T	2q-204446380-204816382	I	rs11904099	204766626	G > T	0.187248046		0.000114967				5.20E-06		5.85E-07		7.26E-06		0.001393584
rs57731248.204775701.C.CG	2q-204446380-204816382	I	rs57731248	204775701	C > CG	0.187312687		8.44E-05				3.91E-06		4.48E-07		8.79E-06		0.006443718
rs62182629.204775805.T.C	2q-204446380-204816382	I	rs62182629	204775805	T > C	0.187234334		8.65E-05				3.53E-06		3.94E-07		9.72E-06		0.006122722
rs62182630.204775854.G.A	2q-204446380-204816382	I	rs62182630	204775854	G > A	0.187042369		8.69E-05				3.64E-06		4.67E-07		8.64E-06		0.004472467
rs11890284.204777404.C.T	2q-204446380-204816382	I	rs11890284	204777404	C > T	0.187189281		8.67E-05				3.55E-06		3.94E-07		9.25E-06		0.004978195
rs13414502.204777741.T.C	2q-204446380-204816382	I	rs13414502	204777741	T > C	0.187042369		8.57E-05				3.63E-06		4.05E-07		8.27E-06		0.002745275
rs7597297.204778094.T.G	2q-204446380-204816382	I	rs7597297	204778094	T > G	0.18712464		0.000101437				3.43E-06		4.17E-07		8.31E-06		0.002928864
rs6414164.204778600.C.T	2q-204446380-204816382	I	rs6414164	204778600	C > T	0.145499598		0.000160855				0.000193307		2.38E-07		0.000332585		0.009520149
rs6752680.204779005.T.A	2q-204446380-204816382	I	rs6752680	204779005	T > A	0.14574641		0.000154709				0.000183867		2.20E-07		0.000377393		0.014529879
rs72943204.204786023.C.T	2q-204446380-204816382	I	rs72943204	204786023	C > T	0.135129576		7.42E-05				2.08E-05		2.60E-07		0.000433975		0.005020493
X2.204786551.TCAGGCCCC.T	2q-204446380-204816382	I	X2	204786551	TCAGGCCCC > T	0.135145247		7.69E-05				2.29E-05		2.61E-07		0.000440178		0.005431503
X2.204786561.TGG.T	2q-204446380-204816382	I	X2	204786561	TGG > T	0.135145247		7.69E-05				2.29E-05		2.61E-07		0.000440178		0.005446601
X2.204786564.CAGGGTG.C	2q-204446380-204816382	I	X2	204786564	CAGGGTG > C	0.135145247		7.69E-05				2.29E-05		2.61E-07		0.000440178		0.005446601
rs6714468.204790937.A.G	2q-204446380-204816382	I	rs6714468	204790937	A > G	0.144982469		0.000168028				0.000263455		2.77E-07		0.000455468		0.022442683
rs3096864.204794395.A.G	2q-204446380-204816382	I	rs3096864	204794395	A > G	0.134326458		9.23E-05				4.40E-05		3.10E-07		0.000292607		0.00369673
rs62182634.204795236.T.C	2q-204446380-204816382	I	rs62182634	204795236	T > C	0.134520382		8.83E-05				5.97E-05		3.34E-07		0.000281392		0.003692957
rs61118437.204795383.C.T	2q-204446380-204816382	I	rs61118437	204795383	C > T	0.134534093		8.20E-05				6.11E-05		3.23E-07		0.000282886		0.003408547
rs56774564.204795540.G.A	2q-204446380-204816382	I	rs56774564	204795540	G > A	0.134551723		8.98E-05				6.01E-05		3.45E-07		0.000278699		0.003822828
rs7602383.204806452.A.G	2q-204446380-204816382	I	rs7602383	204806452	A > G	0.133570351		0.000104037				3.39E-05		3.65E-07		0.000330728		0.004736445
rs78847176.204725944.C.T	2q-204446380-204816382	J	rs78847176	204725944	C > T	0.008799044	1.56E-05	1.20E-05			0.114551514	0.102477927	1.05E-05	7.82E-06	0.000119183	0.000117276	4.46E-06	4.28E-06
rs148137742.204787560.C.T	2q-204446380-204816382	J	rs148137742	204787560	C > T	0.010401363		3.65E-06				0.012073588		2.69E-06		1.91E-06		1.83E-07
rs77040243.204727646.C.T	2q-204446380-204816382	K	rs77040243	204727646	C > T	0.021308104	9.64E-05	1.34E-05			0.002391476	9.44E-05	0.002523484	0.000137833	0.168042882	0.007877786	0.604299452	0.032927312
rs79570815.204748650.A.G	2q-204446380-204816382	K	rs79570815	204748650	A > G	0.028293275		2.28E-05				0.0003307		0.000647382		0.022479261		0.164090515
rs75309573.204748876.C.G	2q-204446380-204816382	K	rs75309573	204748876	C > G	0.022193493		1.24E-05				0.000211509		0.000104094		0.017760601		0.058125738
rs76676160.204775030.T.G	2q-204446380-204816382	K	rs76676160	204775030	T > G	0.029484241		2.28E-05				0.001532908		0.00158313		0.095704177		0.293085714
rs76210392.204804214.G.A	2q-204446380-204816382	K	rs76210392	204804214	G > A	0.023611682		1.27E-05				0.000139244		8.67E-06		0.012504134		0.03039975
rs138585195.204812044.A.T	2q-204446380-204816382	K	rs138585195	204812044	A > T	0.022058334		1.22E-05				8.28E-05		4.24E-05		0.011716923		0.025670424
rs78465484.204804584.A.T	2q-204446380-204816382	L	rs78465484	204804584	A > T	0.044138215	1.17E-05	1.17E-05			0.023656933	0.023656933	1.36E-06	1.36E-06	0.00052626	0.00052626	3.34E-05	3.34E-05
rs77130284.204805211.C.T	2q-204446380-204816382	M	rs77130284	204805211	C > T	0.116289593	0.001039211	0.001039211			0.000232508	0.000232508	0.013942143	0.013942143	9.08E-06	9.08E-06	4.18E-06	4.18E-06
rs13384787.231088084.A.C	2q-231076289-231235886	A	rs13384787	231088084	A > C	0.173344303			0.053802996	0.000266553					0.063571679	0.002703628	0.077683077	0.005339032
rs10209615.231089943.T.C	2q-231076289-231235886	A	rs10209615	231089943	T > C	0.173220897				0.000297001						0.002724813		0.005590347
rs13397985.231091223.T.G	2q-231076289-231235886	A	rs13397985	231091223	T > G	0.184245167				0.001976903						0.004161622		0.006184191
rs6734753.231091340.C.G	2q-231076289-231235886	A	rs6734753	231091340	C > G	0.171953537				0.000555806						0.002171123		0.002797036
rs6705808.231091341.A.G	2q-231076289-231235886	A	rs6705808	231091341	A > G	0.171994672				0.000535614						0.002381182		0.002727383
rs7584894.231091656.G.A	2q-231076289-231235886	A	rs7584894	231091656	G > A	0.172176843				0.000555834						0.002078643		0.002647296
rs7563433.231095678.T.C	2q-231076289-231235886	A	rs7563433	231095678	T > C	0.184002272				0.001987182						0.002974399		0.004893654
rs7557418.231098071.C.A	2q-231076289-231235886	A	rs7557418	231098071	C > A	0.183970931				0.001961179						0.002811539		0.004773122
rs10198539.231105646.C.T	2q-231076289-231235886	A	rs10198539	231105646	C > T	0.172063231				0.000618267						0.001758882		0.00244197
rs10201872.231106724.C.T	2q-231076289-231235886	A	rs10201872	231106724	C > T	0.171986837				0.000605252						0.00203301		0.002742738
rs10202244.231106935.G.T	2q-231076289-231235886	A	rs10202244	231106935	G > T	0.172027972				0.000646773						0.001949686		0.002765521
rs28445040.231110582.C.T	2q-231076289-231235886	A	rs28445040	231110582	C > T	0.183175648				0.003488604						0.002548055		0.002802903
rs13426106.231113499.G.A	2q-231076289-231235886	A	rs13426106	231113499	G > A	0.182178606				0.004104536						0.002934835		0.002477461
rs9989899.231114131.G.A	2q-231076289-231235886	A	rs9989899	231114131	G > A	0.182206029				0.003742599						0.003057299		0.002698977
rs34855578.231114990.C.G	2q-231076289-231235886	A	rs34855578	231114990	C > G	0.182106129				0.004093099						0.003337993		0.003151096
rs35857956.231114995.C.T	2q-231076289-231235886	A	rs35857956	231114995	C > T	0.182106129				0.004093099						0.003337993		0.003109931
rs9989735.231115454.G.C	2q-231076289-231235886	A	rs9989735	231115454	G > C	0.182064994				0.004283171						0.003243161		0.002804253
rs9989835.231115630.A.T	2q-231076289-231235886	A	rs9989835	231115630	A > T	0.182106129				0.004093099						0.003337993		0.003071925
rs9989746.231115790.G.A	2q-231076289-231235886	A	rs9989746	231115790	G > A	0.170917318				0.000773939						0.002179187		0.002281822
rs13385151.231115976.C.T	2q-231076289-231235886	A	rs13385151	231115976	C > T	0.182352941				0.003055822						0.002387489		0.00231459
rs10498246.231116417.T.A	2q-231076289-231235886	A	rs10498246	231116417	T > A	0.182043447				0.004915151						0.004082378		0.003980648
rs7423615.231116874.C.T	2q-231076289-231235886	A	rs7423615	231116874	C > T	0.181498893				0.00319849						0.002981163		0.003223299
rs28693552.231119914.G.C	2q-231076289-231235886	A	rs28693552	231119914	G > C	0.182023858				0.003955024						0.002395607		0.002863881
rs13023767.231122057.T.G	2q-231076289-231235886	B	rs13023767	231122057	T > G	0.244590703			0.946184785	0.001717471					0.830009902	0.013563355	0.452262248	0.009603737
rs35643768.231122089.CAGTA.C	2q-231076289-231235886	B	rs35643768	231122089	CAGTA > C	0.240831717				0.001366314						0.026004317		0.013161977
rs55657711.231122210.A.G	2q-231076289-231235886	B	rs55657711	231122210	A > G	0.28559088				0.001406852						0.011438679		0.006072743
rs6755306.231126528.G.A	2q-231076289-231235886	B	rs6755306	231126528	G > A	0.242571154				0.002242081						0.037047254		0.017022147
rs1582833.231129729.C.G	2q-231076289-231235886	B	rs1582833	231129729	C > G	0.298137157				0.000610757						0.007254992		0.002617184
rs62191195.231129794.C.T	2q-231076289-231235886	B	rs62191195	231129794	C > T	0.243901197				0.001033657						0.035347741		0.031323256
rs34790921.231130508.G.T	2q-231076289-231235886	B	rs34790921	231130508	G > T	0.247746371				0.000293548						0.015034339		0.008669408
rs890581.231131387.G.A	2q-231076289-231235886	B	rs890581	231131387	G > A	0.244960921				0.001302382						0.023617932		0.03011313
rs66745970.231134078.AGCGTG.A	2q-231076289-231235886	B	rs66745970	231134078	AGCGTG > A	0.243775832				0.001108406						0.033798367		0.030608034
rs62191198.231141196.C.G	2q-231076289-231235886	B	rs62191198	231141196	C > G	0.24374645				0.001148552						0.034832433		0.026967238
rs12694846.231148128.A.G	2q-231076289-231235886	B	rs12694846	231148128	A > G	0.26314274				0.028106241						0.115030006		0.077162058
rs34004493.231154012.A.G	2q-231076289-231235886	B	rs34004493	231154012	A > G	0.26237488				0.013932092						0.141145087		0.050032445
rs6710297.231157512.A.G	2q-231076289-231235886	B	rs6710297	231157512	A > G	0.262823451				0.013810617						0.175900353		0.068482996
rs35256947.231161026.T.C	2q-231076289-231235886	B	rs35256947	231161026	T > C	0.26322501				0.02026144						0.145183313		0.07845463
rs200258126.231175549.T.C	2q-231076289-231235886	B	rs200258126	231175549	T > C	0.279073867				0.360083003						0.004807847		0.000549191
rs933957.231177904.T.C	2q-231076289-231235886	B	rs933957	231177904	T > C	0.27910325				0.303424868						0.004789677		0.000528307
rs2396743.231179590.G.A	2q-231076289-231235886	B	rs2396743	231179590	G > A	0.260870502				0.008699263						0.001296369		0.000349157
rs10933330.231187167.A.G	2q-231076289-231235886	B	rs10933330	231187167	A > G	0.278239408				0.18563724						0.003917843		0.000544612
rs62191204.231156940.T.A	2q-231076289-231235886	C	rs62191204	231156940	T > A	0.044755245			0.00043982	0.000190474					0.064947221	0.005473669	0.389540599	0.01247522
rs6718810.231182519.C.G	2q-231076289-231235886	C	rs6718810	231182519	C > G	0.050782551				5.23E-05						0.001953786		0.009034403
rs72992248.231197652.C.G	2q-231076289-231235886	C	rs72992248	231197652	C > G	0.040306752				7.17E-05						0.010193205		0.077376515
rs62192167.231211202.C.T	2q-231076289-231235886	C	rs62192167	231211202	C > T	0.041135335				0.000125298						0.047326562		0.29065446
rs78244371.231108191.A.G	2q-231076289-231235886	D	rs78244371	231108191	A > G	0.039654463			0.033139602	0.005012718					0.000666131	0.0001439	0.000215797	4.48E-05
rs112035728.231145247.C.T	2q-231076289-231235886	D	rs112035728	231145247	C > T	0.053229124				0.001638087						7.19E-05		3.84E-05
rs113784203.231184319.G.A	2q-231076289-231235886	D	rs113784203	231184319	G > A	0.049092084				0.004709938						0.000124368		4.53E-05
rs112196074.231193105.C.A	2q-231076289-231235886	D	rs112196074	231193105	C > A	0.046443752				0.004183913						9.22E-05		2.66E-05
rs76255887.231193653.T.C	2q-231076289-231235886	D	rs76255887	231193653	T > C	0.046439835				0.004136292						9.19E-05		2.65E-05
rs146775197.231207067.C.T	2q-231076289-231235886	D	rs146775197	231207067	C > T	0.032156079				0.013458655						0.000141904		3.42E-05
rs669607.28071444.A.C	3p-28040772-28130472	A	rs669607	28071444	A > C	0.474002468			0.99674061	0.126098792
rs438613.28072086.T.C	3p-28040772-28130472	A	rs438613	28072086	T > C	0.473837927				0.16057984
rs432888.28072443.A.C	3p-28040772-28130472	A	rs432888	28072443	A > C	0.472102407				0.031737355
rs427289.28073021.C.T	3p-28040772-28130472	A	rs427289	28073021	C > T	0.471677342				0.039874971
rs413544.28074084.A.G	3p-28040772-28130472	A	rs413544	28074084	A > G	0.471788995				0.036239183
rs398390.28074673.T.C	3p-28040772-28130472	A	rs398390	28074673	T > C	0.471945701				0.034177381
rs819991.28075170.G.T	3p-28040772-28130472	A	rs819991	28075170	G > T	0.471869307				0.035887477
rs388448.28075627.C.G	3p-28040772-28130472	A	rs388448	28075627	C > G	0.47194766				0.03366195
rs427221.28075985.T.C	3p-28040772-28130472	A	rs427221	28075985	T > C	0.474084739				0.096067769
rs388368.28076257.T.C	3p-28040772-28130472	A	rs388368	28076257	T > C	0.471986837				0.036812892
rs1813375.28078571.G.T	3p-28040772-28130472	A	rs1813375	28078571	G > T	0.473467709				0.144168534
rs173082.28078932.T.C	3p-28040772-28130472	A	rs173082	28078932	T > C	0.471977043				0.034825042
rs338611.28078979.A.G	3p-28040772-28130472	A	rs338611	28078979	A > G	0.471843842				0.038764394
rs170934.28079085.C.T	3p-28040772-28130472	A	rs170934	28079085	C > T	0.473673385				0.147845029
rs4586761.33035542.T.C	3p-32920602-33088373	A	rs4586761	33035542	T > C	0.364196588									0.081630363	0.080622924	0.002392555	0.002282828
rs12167.33038183.A.G	3p-32920602-33088373	A	rs12167	33038183	A > G	0.298354587										0.001007439		0.000109728
rs12185981.33015924.T.A	3p-32920602-33088373	B	rs12185981	33015924	T > A	0.299804117									0.893246364	0.084801291	0.983172969	0.084913613
rs112867051.33016659.A.G	3p-32920602-33088373	B	rs112867051	33016659	A > G	0.284801473										0.04649154		0.043639703
rs6809680.33018951.C.T	3p-32920602-33088373	B	rs6809680	33018951	C > T	0.281116922										0.091290755		0.14661139
rs6764245.33019374.G.A	3p-32920602-33088373	B	rs6764245	33019374	G > A	0.298025504										0.046821754		0.077559661
rs73057032.33019856.A.T	3p-32920602-33088373	B	rs73057032	33019856	A > T	0.280443086										0.219457332		0.2317756
rs4599244.33020475.T.C	3p-32920602-33088373	B	rs4599244	33020475	T > C	0.282744706										0.04750422		0.074960906
rs112852633.33023250.G.A	3p-32920602-33088373	B	rs112852633	33023250	G > A	0.279122838										0.040140354		0.044510278
rs7631407.33036218.G.C	3p-32920602-33088373	B	rs7631407	33036218	G > C	0.290589802										0.04899674		0.038057313
rs4678523.33037721.T.C	3p-32920602-33088373	B	rs4678523	33037721	T > C	0.295804196										0.138788535		0.141024734
rs4678524.33037752.A.C	3p-32920602-33088373	B	rs4678524	33037752	A > C	0.296244932										0.128953842		0.100119772
rs4443214.46177864.T.C	3p-45929800-46650993	A	rs4443214	46177864	T > C	0.094981489					0.001945321	3.86E-08			0.719527569	5.91E-06	0.791012475	0.001753642
rs4493469.46177992.T.C	3p-45929800-46650993	A	rs4493469	46177992	T > C	0.089273472						4.14E-08				2.31E-05		0.001123594
rs34693386.46195402.C.T	3p-45929800-46650993	A	rs34693386	46195402	C > T	0.075113122						1.52E-07				0.000160954		0.002246822
rs6765904.46195881.A.G	3p-45929800-46650993	A	rs6765904	46195881	A > G	0.075853558						1.50E-07				0.000134122		0.003237797
rs34101673.46197286.C.T	3p-45929800-46650993	A	rs34101673	46197286	C > T	0.074701769						1.48E-07				0.000155513		0.003338846
rs34409248.46198071.G.A	3p-45929800-46650993	A	rs34409248	46198071	G > A	0.07486631						1.50E-07				0.000150149		0.003225256
rs34996127.46198173.T.A	3p-45929800-46650993	A	rs34996127	46198173	T > A	0.074703728						1.48E-07				0.000154931		0.003325982
rs34897745.46198376.A.C	3p-45929800-46650993	A	rs34897745	46198376	A > C	0.07469981						1.47E-07				0.000156026		0.003513288
rs35853141.46198388.G.C	3p-45929800-46650993	A	rs35853141	46198388	G > C	0.07469981						1.47E-07				0.000156026		0.003513288
rs35960950.46199680.G.C	3p-45929800-46650993	A	rs35960950	46199680	G > C	0.0768173						1.40E-07				7.60E-05		0.002263183
rs13086063.46200860.T.C	3p-45929800-46650993	A	rs13086063	46200860	T > C	0.077126795						1.40E-07				9.21E-05		0.002556216
rs74532081.46200925.T.A	3p-45929800-46650993	A	rs74532081	46200925	T > A	0.076660594						1.39E-07				7.86E-05		0.002352408
rs75549687.46200926.G.C	3p-45929800-46650993	A	rs75549687	46200926	G > C	0.076658635						1.39E-07				7.89E-05		0.002359313
rs13069467.46201875.C.G	3p-45929800-46650993	A	rs13069467	46201875	C > G	0.074686098						1.47E-07				0.000174836		0.003534031
rs34567015.46202212.G.A	3p-45929800-46650993	A	rs34567015	46202212	G > A	0.074686098						1.47E-07				0.000174697		0.003530479
rs78124692.46202237.C.T	3p-45929800-46650993	A	rs78124692	46202237	C > T	0.074686098						1.47E-07				0.000174697		0.003530479
rs80007414.46202238.A.G	3p-45929800-46650993	A	rs80007414	46202238	A > G	0.074686098						1.47E-07				0.000174697		0.003530479
rs35685805.46202778.T.C	3p-45929800-46650993	A	rs35685805	46202778	T > C	0.074684139						1.47E-07				0.000175085		0.003537127
rs35162796.46204379.C.T	3p-45929800-46650993	A	rs35162796	46204379	C > T	0.074742904						1.43E-07				0.00014232		0.003070291
rs35434266.46206999.G.T	3p-45929800-46650993	A	rs35434266	46206999	G > T	0.074623416						1.46E-07				0.000169106		0.003175041
rs35942803.46208783.T.C	3p-45929800-46650993	A	rs35942803	46208783	T > C	0.074611663						1.46E-07				0.00016913		0.003175448
rs13059906.46208858.T.C	3p-45929800-46650993	A	rs13059906	46208858	T > C	0.076578324						1.38E-07				7.71E-05		0.002085163
rs35288652.46209427.T.C	3p-45929800-46650993	A	rs35288652	46209427	T > C	0.074605786						1.46E-07				0.000169099		0.003174832
rs35566550.46210512.G.T	3p-45929800-46650993	A	rs35566550	46210512	G > T	0.07459991						1.46E-07				0.000169041		0.003173733
rs79948053.46211060.G.A	3p-45929800-46650993	A	rs79948053	46211060	G > A	0.074595992						1.46E-07				0.000186219		0.00329661
rs71288012.46211920.G.GGCA	3p-45929800-46650993	A	rs71288012	46211920	G > GGCA	0.073201308						1.49E-07				0.00017582		0.003289932
rs35919278.46213594.A.G	3p-45929800-46650993	A	rs35919278	46213594	A > G	0.074619498						1.48E-07				0.000158191		0.002978363
rs149204781.46213636.CAT.C	3p-45929800-46650993	A	rs149204781	46213636	CAT > C	0.074578363						1.47E-07				0.000168934		0.003171932
rs34198655.46215107.G.A	3p-45929800-46650993	A	rs34198655	46215107	G > A	0.0765509						1.39E-07				7.66E-05		0.001971926
rs13089907.46215710.C.T	3p-45929800-46650993	A	rs13089907	46215710	C > T	0.0765509						1.39E-07				7.66E-05		0.001963689
rs13090848.46216084.G.A	3p-45929800-46650993	A	rs13090848	46216084	G > A	0.0765509						1.39E-07				8.37E-05		0.002015791
rs36127773.46216245.A.G	3p-45929800-46650993	A	rs36127773	46216245	A > G	0.074578363						1.47E-07				0.000185789		0.003289081
rs149101566.46216624.C.T	3p-45929800-46650993	A	rs149101566	46216624	C > T	0.076615541						1.40E-07				7.49E-05		0.001604998
X3.46216897.G.C	3p-45929800-46650993	A	X3	46216897	G > C	0.0765509						1.39E-07				8.37E-05		0.002007185
X3.46216969.A.T	3p-45929800-46650993	A	X3	46216969	A > T	0.074578363						1.47E-07				0.000185789		0.003289081
rs150391471.46217740.G.A	3p-45929800-46650993	A	rs150391471	46217740	G > A	0.074578363						1.47E-07				0.000185789		0.003289081
rs35886570.46219388.ATGG.A	3p-45929800-46650993	A	rs35886570	46219388	ATGG > A	0.074578363						1.47E-07				0.000185789		0.003289081
rs34523728.46219833.C.A	3p-45929800-46650993	A	rs34523728	46219833	C > A	0.074578363						1.47E-07				0.000185789		0.003289081
rs34570200.46220500.C.T	3p-45929800-46650993	A	rs34570200	46220500	C > T	0.074660633						1.49E-07				0.000160138		0.002864442
rs35560301.46220506.T.G	3p-45929800-46650993	A	rs35560301	46220506	T > G	0.074619498						1.48E-07				0.000171859		0.003067739
rs34013035.46220682.G.A	3p-45929800-46650993	A	rs34013035	46220682	G > A	0.076676265						1.40E-07				6.71E-05		0.001754796
rs34134191.46221531.T.C	3p-45929800-46650993	A	rs34134191	46221531	T > C	0.074619498						1.48E-07				0.000171859		0.003067739
rs143975805.46222236.C.T	3p-45929800-46650993	A	rs143975805	46222236	C > T	0.076255117						1.37E-07				0.000107314		0.001528347
rs13069750.46224850.C.T	3p-45929800-46650993	A	rs13069750	46224850	C > T	0.074578363						1.47E-07				0.000185789		0.003289081
rs34340501.46225216.G.T	3p-45929800-46650993	A	rs34340501	46225216	G > T	0.074578363						1.47E-07				0.000185789		0.003289081
rs71327038.46225995.A.C	3p-45929800-46650993	A	rs71327038	46225995	A > C	0.074578363						1.49E-07				0.000185789		0.003546709
rs13061548.46226646.T.C	3p-45929800-46650993	A	rs13061548	46226646	T > C	0.079473468						8.00E-08				2.14E-05		0.001126354
rs36010446.46226725.G.A	3p-45929800-46650993	A	rs36010446	46226725	G > A	0.073792874						1.41E-07				0.000193772		0.003355807
rs34920132.46226769.A.G	3p-45929800-46650993	A	rs34920132	46226769	A > G	0.079371609						7.93E-08				2.35E-05		0.001231073
rs13062450.46227171.T.G	3p-45929800-46650993	A	rs13062450	46227171	T > G	0.078376525						8.00E-08				6.22E-05		0.00282245
rs13069845.46232132.C.T	3p-45929800-46650993	A	rs13069845	46232132	C > T	0.074531351						1.44E-07				0.000251278		0.004452768
rs17282797.46232765.A.G	3p-45929800-46650993	A	rs17282797	46232765	A > G	0.074537227						1.44E-07				0.000249305		0.004013853
rs13080979.46233690.A.G	3p-45929800-46650993	A	rs13080979	46233690	A > G	0.074496092						1.43E-07				0.000261355		0.004698166
rs13097666.46234467.C.T	3p-45929800-46650993	A	rs13097666	46234467	C > T	0.074742904						1.45E-07				0.000217356		0.00402769
rs13098911.46235201.C.T	3p-45929800-46650993	A	rs13098911	46235201	C > T	0.074537227						1.44E-07				0.000249305		0.004474804
rs34378541.46239649.C.T	3p-45929800-46650993	A	rs34378541	46239649	C > T	0.074537227						1.46E-07				0.000249305		0.00445843
rs17282922.46240172.T.G	3p-45929800-46650993	A	rs17282922	46240172	T > G	0.074537227						1.46E-07				0.000249305		0.00445843
rs35161976.46240695.TTG.T	3p-45929800-46650993	A	rs35161976	46240695	TTG > T	0.075105287						1.48E-07				0.000228034		0.003118692
rs13082995.46242477.T.C	3p-45929800-46650993	A	rs13082995	46242477	T > C	0.078445084						8.13E-08				6.43E-05		0.003075732
rs3136673.46242616.C.T	3p-45929800-46650993	A	rs3136673	46242616	C > T	0.078362814						8.06E-08				6.73E-05		0.003226812
rs3774630.46244273.C.T	3p-45929800-46650993	A	rs3774630	46244273	C > T	0.074705686						1.39E-07				0.000261746		0.006227159
rs3136668.46244280.G.A	3p-45929800-46650993	A	rs3136668	46244280	G > A	0.07531684						1.41E-07				0.00018597		0.005051775
rs375628669.46244283.GA.G	3p-45929800-46650993	A	rs375628669	46244283	GA > G	0.07531684						1.41E-07				0.00018597		0.005051775
rs13095940.46246816.A.G	3p-45929800-46650993	A	rs13095940	46246816	A > G	0.074742904						1.38E-07				0.000231354		0.006272145
rs13096307.46246953.C.T	3p-45929800-46650993	A	rs13096307	46246953	C > T	0.074742904						1.38E-07				0.000231354		0.006272145
rs13096371.46247096.A.T	3p-45929800-46650993	A	rs13096371	46247096	A > T	0.074784039						1.38E-07				0.000210062		0.005732425
rs34865316.46247456.A.G	3p-45929800-46650993	A	rs34865316	46247456	A > G	0.074742904						1.38E-07				0.000231354		0.006272145
rs3176826.46247584.G.A	3p-45929800-46650993	A	rs3176826	46247584	G > A	0.074742904						1.38E-07				0.000231354		0.006761651
rs3176825.46248224.G.T	3p-45929800-46650993	A	rs3176825	46248224	G > T	0.074742904						1.38E-07				0.000231354		0.007020169
rs3176824.46248385.T.C	3p-45929800-46650993	A	rs3176824	46248385	T > C	0.074784039						1.38E-07				0.000210062		0.006413639
rs34423195.46249722.A.G	3p-45929800-46650993	A	rs34423195	46249722	A > G	0.074742904						1.38E-07				0.000230894		0.00701081
rs3181080.46249929.A.T	3p-45929800-46650993	A	rs3181080	46249929	A > T	0.074742904						1.38E-07				0.000230894		0.00701081
rs34919616.46250008.G.A	3p-45929800-46650993	A	rs34919616	46250008	G > A	0.074742904						1.38E-07				0.000230894		0.00701081
rs3181078.46250584.A.C	3p-45929800-46650993	A	rs3181078	46250584	A > C	0.074784039						1.37E-07				0.000210586		0.005452747
rs3181076.46250733.C.T	3p-45929800-46650993	A	rs3181076	46250733	C > T	0.074742904						1.38E-07				0.000230894		0.006946704
rs35354367.46250799.A.G	3p-45929800-46650993	A	rs35354367	46250799	A > G	0.074742904						1.38E-07				0.000230894		0.00701081
rs34724655.46251567.C.CAT	3p-45929800-46650993	A	rs34724655	46251567	C > CAT	0.074725275						1.38E-07				0.000240965		0.007363291
rs67722888.46252293.GAGGCCAT.G	3p-45929800-46650993	A	rs67722888	46252293	GAGGCCAT > G	0.074707645						1.38E-07				0.000250904		0.007629903
rs34280313.46252505.G.C	3p-45929800-46650993	A	rs34280313	46252505	G > C	0.074701769						1.38E-07				0.000254459		0.007676184
rs142700036.46252886.ATATT.A	3p-45929800-46650993	A	rs142700036	46252886	ATATT > A	0.075095493						1.37E-07				0.000142877		0.002330687
rs6789792.46252890.T.A	3p-45929800-46650993	A	rs6789792	46252890	T > A	0.070723394						5.65E-08				1.74E-05		0.002067561
rs13070099.46253214.T.C	3p-45929800-46650993	A	rs13070099	46253214	T > C	0.074701769						1.38E-07				0.000254459		0.007676184
rs34047458.46253599.C.G	3p-45929800-46650993	A	rs34047458	46253599	C > G	0.074652798						1.38E-07				0.000270109		0.008739987
rs35429781.46253607.A.C	3p-45929800-46650993	A	rs35429781	46253607	A > C	0.074652798						1.38E-07				0.000270109		0.008739987
rs13075270.46253789.T.C	3p-45929800-46650993	A	rs13075270	46253789	T > C	0.079295215						7.85E-08				2.16E-05		0.001127526
rs13095946.46253812.G.A	3p-45929800-46650993	A	rs13095946	46253812	G > A	0.074784039						1.37E-07				0.000242693		0.005973199
rs13092160.46254791.T.C	3p-45929800-46650993	A	rs13092160	46254791	T > C	0.075154258						1.36E-07				0.000117762		0.001504655
rs57115330.46255262.T.C	3p-45929800-46650993	A	rs57115330	46255262	T > C	0.07972028						7.98E-08				1.85E-05		0.002342315
rs35614049.46255476.T.C	3p-45929800-46650993	A	rs35614049	46255476	T > C	0.074578363						1.37E-07				0.000264445		0.007946681
rs34498313.46255796.G.C	3p-45929800-46650993	A	rs34498313	46255796	G > C	0.07972028						7.93E-08				2.00E-05		0.002390872
rs71327039.46257296.A.C	3p-45929800-46650993	A	rs71327039	46257296	A > C	0.074486298						1.38E-07				0.000339085		0.010279907
rs34531115.46257696.T.C	3p-45929800-46650993	A	rs34531115	46257696	T > C	0.074478463						1.37E-07				0.0003455		0.010465577
rs13088766.46258226.G.A	3p-45929800-46650993	A	rs13088766	46258226	G > A	0.079579244						7.93E-08				2.36E-05		0.002562414
rs35617677.46258740.C.T	3p-45929800-46650993	A	rs35617677	46258740	C > T	0.074456916						1.37E-07				0.000343113		0.010735905
rs35587265.46259296.A.G	3p-45929800-46650993	A	rs35587265	46259296	A > G	0.074343304						1.37E-07				0.000389209		0.011441014
rs59770913.46259485.CA.C	3p-45929800-46650993	A	rs59770913	46259485	CA > C	0.083201113						7.80E-08				2.83E-05		0.001527966
rs11929489.46259915.C.A	3p-45929800-46650993	A	rs11929489	46259915	C > A	0.079250162						7.88E-08				3.00E-05		0.0034279
rs35335084.46259958.A.T	3p-45929800-46650993	A	rs35335084	46259958	A > T	0.074155257						1.37E-07				0.000465561		0.013224299
rs34985947.46260008.C.T	3p-45929800-46650993	A	rs34985947	46260008	C > T	0.079242326						7.88E-08				3.01E-05		0.003437892
rs34625088.46260039.T.A	3p-45929800-46650993	A	rs34625088	46260039	T > A	0.074143504						1.37E-07				0.000471248		0.013415341
rs35195804.46260195.A.G	3p-45929800-46650993	A	rs35195804	46260195	A > G	0.079367691						7.88E-08				2.81E-05		0.002487468
rs34759782.46260444.G.A	3p-45929800-46650993	A	rs34759782	46260444	G > A	0.079444085						7.82E-08				2.15E-05		0.001303031
rs13062523.46260498.C.G	3p-45929800-46650993	A	rs13062523	46260498	C > G	0.07911892						7.87E-08				3.60E-05		0.004059354
rs41537946.46260860.C.T	3p-45929800-46650993	A	rs41537946	46260860	C > T	0.078934791						7.86E-08				3.56E-05		0.00398802
rs35984988.46261256.A.G	3p-45929800-46650993	A	rs35984988	46261256	A > G	0.078815302						7.85E-08				3.84E-05		0.00430093
rs35775079.46262111.C.T	3p-45929800-46650993	A	rs35775079	46262111	C > T	0.073489256						1.37E-07				0.000799094		0.019820107
rs34444973.46262723.T.TA	3p-45929800-46650993	A	rs34444973	46262723	T > TA	0.078403949						7.82E-08				5.39E-05		0.004275789
rs71619636.46263174.T.TGGGTTGGAGTA	3p-45929800-46650993	A	rs71619636	46263174	T > TGGGTTGGAGTA	0.072729232						1.37E-07				0.002096458		0.029161055
rs2131092.46266211.G.A	3p-45929800-46650993	A	rs2131092	46266211	G > A	0.067040802						1.43E-07				0.000239659		0.001454012
rs1542756.46272162.G.T	3p-45929800-46650993	A	rs1542756	46272162	G > T	0.066721514						1.92E-07				0.000131929		0.001401513
rs1542755.46272440.G.T	3p-45929800-46650993	A	rs1542755	46272440	G > T	0.065199506						1.90E-07				0.000116374		0.001166712
rs13060802.46272511.G.C	3p-45929800-46650993	A	rs13060802	46272511	G > C	0.065369924						1.88E-07				0.000104718		0.001047241
rs13060713.46272709.A.C	3p-45929800-46650993	A	rs13060713	46272709	A > C	0.065669624						2.04E-07				0.000117277		0.001470445
rs33998492.46273598.G.A	3p-45929800-46650993	A	rs33998492	46273598	G > A	0.064952694						1.81E-07				9.13E-05		0.001358536
rs34406035.46278919.C.T	3p-45929800-46650993	A	rs34406035	46278919	C > T	0.061865585						1.24E-05				0.00065398		0.002825248
rs36048333.46280618.C.G	3p-45929800-46650993	A	rs36048333	46280618	C > G	0.06190868						1.23E-05				0.000488424		0.002295948
rs148289385.46282646.CAT.C	3p-45929800-46650993	A	rs148289385	46282646	CAT > C	0.060513996						1.06E-05				0.000551914		0.003364603
rs13073976.46286663.T.C	3p-45929800-46650993	A	rs13073976	46286663	T > C	0.06199095						1.09E-05				0.000383605		0.001560062
rs13080757.46288011.T.C	3p-45929800-46650993	A	rs13080757	46288011	T > C	0.061867544						1.16E-05				0.000471633		0.001969683
rs149588566.46289403.G.T	3p-45929800-46650993	A	rs149588566	46289403	G > T	0.061885174						1.15E-05				0.000463869		0.002047486
rs141198633.46289581.AAAG.A	3p-45929800-46650993	A	rs141198633	46289581	AAAG > A	0.061885174						1.15E-05				0.00046806		0.002099697
rs13085359.46297528.A.T	3p-45929800-46650993	A	rs13085359	46297528	A > T	0.061959609						1.07E-05				0.000443192		0.001026296
rs9832730.46297711.A.T	3p-45929800-46650993	A	rs9832730	46297711	A > T	0.062155492						1.15E-05				0.000474667		0.001380798
rs13325552.46298377.C.T	3p-45929800-46650993	A	rs13325552	46298377	C > T	0.062155492						1.15E-05				0.000526127		0.001512654
rs9838191.46298901.A.G	3p-45929800-46650993	A	rs9838191	46298901	A > G	0.062155492						1.15E-05				0.000526127		0.001512654
rs34079287.46300870.G.T	3p-45929800-46650993	A	rs34079287	46300870	G > T	0.061949815						1.02E-05				0.000523755		0.001308494
rs3091310.46303697.C.G	3p-45929800-46650993	A	rs3091310	46303697	C > G	0.061949815						1.08E-05				0.000523755		0.001250815
rs17283712.46304064.T.G	3p-45929800-46650993	A	rs17283712	46304064	T > G	0.061949815						1.08E-05				0.000523755		0.001250815
rs17217831.46305441.C.A	3p-45929800-46650993	A	rs17217831	46305441	C > A	0.062088892						1.10E-05				0.00052887		0.001464332
rs71327047.46310840.T.C	3p-45929800-46650993	A	rs71327047	46310840	T > C	0.061867544						9.23E-06				0.000531267		0.003736354
rs36078103.46311782.C.T	3p-45929800-46650993	A	rs36078103	46311782	C > T	0.06199095						9.43E-06				0.000460062		0.001115332
rs9882616.46317551.A.T	3p-45929800-46650993	A	rs9882616	46317551	A > T	0.062073221						9.38E-06				0.000539984		0.001419049
rs35646896.46320120.G.T	3p-45929800-46650993	A	rs35646896	46320120	G > T	0.061949815						9.70E-06				0.000505191		0.001159053
rs13071469.46328627.T.C	3p-45929800-46650993	A	rs13071469	46328627	T > C	0.061949815						9.72E-06				0.000505191		0.001097227
rs35218998.46328715.T.C	3p-45929800-46650993	A	rs35218998	46328715	T > C	0.061949815						1.08E-05				0.000523755		0.001024895
rs13077302.46329475.T.C	3p-45929800-46650993	A	rs13077302	46329475	T > C	0.061949815						1.08E-05				0.000523755		0.001024895
rs13078564.46330205.T.C	3p-45929800-46650993	A	rs13078564	46330205	T > C	0.061926309						9.89E-06				0.000537179		0.001160529
rs17284138.46331852.A.C	3p-45929800-46650993	A	rs17284138	46331852	A > C	0.06190868						1.11E-05				0.000581134		0.001126779
rs13068271.46332184.G.A	3p-45929800-46650993	A	rs13068271	46332184	G > A	0.061932185						9.84E-06				0.000519734		0.001171597
rs13068276.46332190.G.C	3p-45929800-46650993	A	rs13068276	46332190	G > C	0.061932185						9.84E-06				0.000519734		0.001171597
rs13068145.46332276.C.A	3p-45929800-46650993	A	rs13068145	46332276	C > A	0.061943938						9.75E-06				0.000501534		0.00113329
rs17284187.46332999.G.A	3p-45929800-46650993	A	rs17284187	46332999	G > A	0.06199095						9.86E-06				0.000441108		0.001090402
rs35691888.46334399.G.GA	3p-45929800-46650993	A	rs35691888	46334399	G > GA	0.066464908						1.21E-05				0.000679219		0.001422818
rs35511592.46334846.G.A	3p-45929800-46650993	A	rs35511592	46334846	G > A	0.06199095						9.38E-06				0.000425713		0.001152606
rs140610938.46375555.A.G	3p-45929800-46650993	A	rs140610938	46375555	A > G	0.062237762						9.55E-06				0.000211499		0.001176989
rs71615445.46377005.C.T	3p-45929800-46650993	A	rs71615445	46377005	C > T	0.061785274						9.73E-06				0.000178521		0.001133297
rs71327054.46381772.C.T	3p-45929800-46650993	A	rs71327054	46381772	C > T	0.061701044						9.83E-06				0.000167535		0.001064979
rs71327055.46382017.A.C	3p-45929800-46650993	A	rs71327055	46382017	A > C	0.061703003						9.79E-06				0.000170312		0.001072365
rs138754956.46382462.G.A	3p-45929800-46650993	A	rs138754956	46382462	G > A	0.061701044						9.81E-06				0.000172207		0.001083929
rs35367413.46382622.C.G	3p-45929800-46650993	A	rs35367413	46382622	C > G	0.061701044						9.78E-06				0.000176994		0.001102948
rs145350784.46385616.GC.G	3p-45929800-46650993	A	rs145350784	46385616	GC > G	0.061442479						9.09E-06				0.000184724		0.001493476
rs7427952.46386132.A.G	3p-45929800-46650993	A	rs7427952	46386132	A > G	0.061742179						9.49E-06				0.000165086		0.001221198
rs35881901.46386857.A.T	3p-45929800-46650993	A	rs35881901	46386857	A > T	0.061742179						9.49E-06				0.000165086		0.001221198
rs34448949.46389166.A.T	3p-45929800-46650993	A	rs34448949	46389166	A > T	0.061742179						9.49E-06				0.000165086		0.001221198
rs35601704.46389547.G.A	3p-45929800-46650993	A	rs35601704	46389547	G > A	0.061742179						9.49E-06				0.000165086		0.001221198
rs35413141.46389649.G.A	3p-45929800-46650993	A	rs35413141	46389649	G > A	0.061742179						9.49E-06				0.000165086		0.001221198
rs34363105.46389745.C.T	3p-45929800-46650993	A	rs34363105	46389745	C > T	0.061742179						9.49E-06				0.000165086		0.001221198
rs71327056.46389976.C.G	3p-45929800-46650993	A	rs71327056	46389976	C > G	0.061742179						9.49E-06				0.000165086		0.001221198
rs1894388.46392131.C.T	3p-45929800-46650993	A	rs1894388	46392131	C > T	0.061744138						9.48E-06				0.000164324		0.001015172
rs34473395.46392976.C.T	3p-45929800-46650993	A	rs34473395	46392976	C > T	0.061744138						9.48E-06				0.000164324		0.001015172
rs3918362.46395930.A.T	3p-45929800-46650993	A	rs3918362	46395930	A > T	0.061744138						9.97E-06				0.000165203		0.001070004
rs3918365.46398364.A.G	3p-45929800-46650993	A	rs3918365	46398364	A > G	0.061789191						8.89E-06				0.000155885		0.001049702
rs33999284.46404699.TTA.T	3p-45929800-46650993	A	rs33999284	46404699	TTA > T	0.061967444						9.34E-06				0.000146478		0.001086496
rs41412948.46410507.C.T	3p-45929800-46650993	A	rs41412948	46410507	C > T	0.082658518						2.14E-05				0.022789485		0.004727404
rs2856762.46413334.C.T	3p-45929800-46650993	A	rs2856762	46413334	C > T	0.081716323						2.59E-05				0.008198969		0.00264774
rs17765882.46416216.C.T	3p-45929800-46650993	A	rs17765882	46416216	C > T	0.081818182						2.56E-05				0.006272276		0.002364371
rs71327059.46420781.C.T	3p-45929800-46650993	A	rs71327059	46420781	C > T	0.082693777						3.23E-05				0.048635449		0.010792733
rs3181038.46420799.G.C	3p-45929800-46650993	A	rs3181038	46420799	G > C	0.082693777						3.10E-05				0.04321478		0.009278506
rs17715106.46422645.C.T	3p-45929800-46650993	A	rs17715106	46422645	C > T	0.082644806						3.25E-05				0.046955348		0.009799606
rs35516519.46423666.C.T	3p-45929800-46650993	A	rs35516519	46423666	C > T	0.082635012						3.29E-05				0.046240563		0.00979664
rs34455547.46424610.G.C	3p-45929800-46650993	A	rs34455547	46424610	G > C	0.082887701						2.90E-05				0.028282396		0.007288446
rs34158148.46425960.C.G	3p-45929800-46650993	A	rs34158148	46425960	C > G	0.082889659						3.06E-05				0.033540017		0.00825732
rs34190223.46426007.C.T	3p-45929800-46650993	A	rs34190223	46426007	C > T	0.082683983						3.19E-05				0.037312182		0.008076867
rs34883716.46427037.A.G	3p-45929800-46650993	A	rs34883716	46427037	A > G	0.082703571						3.15E-05				0.0348918		0.007506395
rs78491445.46430589.T.C	3p-45929800-46650993	A	rs78491445	46430589	T > C	0.087273511						2.52E-05				0.016095828		0.013210174
rs35821444.46433243.G.T	3p-45929800-46650993	A	rs35821444	46433243	G > T	0.082809348						3.14E-05				0.020453175		0.005875749
rs35260614.46433508.T.C	3p-45929800-46650993	A	rs35260614	46433508	T > C	0.082811306						3.13E-05				0.02018795		0.005839627
rs35479331.46435292.C.G	3p-45929800-46650993	A	rs35479331	46435292	C > G	0.083620301						3.06E-05				0.00536946		0.002964808
rs34203322.46436956.A.G	3p-45929800-46650993	A	rs34203322	46436956	A > G	0.083085542						2.83E-05				0.00942061		0.002512998
rs17782551.46437400.A.T	3p-45929800-46650993	A	rs17782551	46437400	A > T	0.083175648						2.64E-05				0.00873997		0.002305741
rs6806951.46438378.G.A	3p-45929800-46650993	A	rs6806951	46438378	G > A	0.083175648						2.64E-05				0.00873997		0.002305741
rs144850809.46439846.A.G	3p-45929800-46650993	A	rs144850809	46439846	A > G	0.083216783						2.57E-05				0.008021227		0.002148421
rs17782618.46440045.C.A	3p-45929800-46650993	A	rs17782618	46440045	C > A	0.083175648						2.64E-05				0.00873997		0.002305741
rs17782636.46440072.T.G	3p-45929800-46650993	A	rs17782636	46440072	T > G	0.083175648						2.64E-05				0.00873997		0.002260694
rs2097285.46441176.T.G	3p-45929800-46650993	A	rs2097285	46441176	T > G	0.083545866						2.94E-05				0.003459845		0.002402668
rs11574442.46449391.A.G	3p-45929800-46650993	A	rs11574442	46449391	A > G	0.082969971						2.72E-05				0.011177403		0.003675399
rs3204850.46450297.A.G	3p-45929800-46650993	A	rs3204850	46450297	A > G	0.082969971						2.72E-05				0.012903266		0.003770526
rs35568430.46455541.C.T	3p-45929800-46650993	A	rs35568430	46455541	C > T	0.083052242						3.15E-05				0.010435459		0.003223328
rs35386789.46463874.G.A	3p-45929800-46650993	A	rs35386789	46463874	G > A	0.0825214						2.86E-05				0.01106791		0.003517318
rs35118578.46463884.A.C	3p-45929800-46650993	A	rs35118578	46463884	A > C	0.082832853						2.54E-05				0.006913831		0.001548499
rs71327063.46465356.G.A	3p-45929800-46650993	A	rs71327063	46465356	G > A	0.081634052						3.87E-05				0.011397767		0.005040496
rs34997818.46468467.G.A	3p-45929800-46650993	A	rs34997818	46468467	G > A	0.081481264						3.85E-05				0.010745096		0.004960259
rs35788011.46468543.GAA.G	3p-45929800-46650993	A	rs35788011	46468543	GAA > G	0.088627059						4.71E-05				0.002343226		3.05E-05
rs35761618.46468546.GA.G	3p-45929800-46650993	A	rs35761618	46468546	GA > G	0.088627059						4.71E-05				0.002343226		3.05E-05
rs9714000.46468699.A.G	3p-45929800-46650993	A	rs9714000	46468699	A > G	0.082744706						4.07E-05				0.007779218		0.002785722
rs2157054.46468980.G.A	3p-45929800-46650993	A	rs2157054	46468980	G > A	0.085020861						6.10E-05				0.00664397		0.002567623
rs34245951.46469384.T.C	3p-45929800-46650993	A	rs34245951	46469384	T > C	0.081455799						3.62E-05				0.011526241		0.004845762
rs2373245.46470534.C.A	3p-45929800-46650993	A	rs2373245	46470534	C > A	0.081463634						3.51E-05				0.011412295		0.004848034
rs2373250.46471739.A.G	3p-45929800-46650993	A	rs2373250	46471739	A > G	0.081465593						3.32E-05				0.011224742		0.005083363
rs2373251.46471978.C.T	3p-45929800-46650993	A	rs2373251	46471978	C > T	0.081475387						3.27E-05				0.010975818		0.005037241
rs2157055.46472575.T.C	3p-45929800-46650993	A	rs2157055	46472575	T > C	0.081481264						3.16E-05				0.010758858		0.00508842
rs34265215.46474902.C.A	3p-45929800-46650993	A	rs34265215	46474902	C > A	0.08165364						3.20E-05				0.007752679		0.002683858
rs35883833.46474992.C.T	3p-45929800-46650993	A	rs35883833	46474992	C > T	0.081667352						3.01E-05				0.010437371		0.004646163
rs36030692.46475323.G.A	3p-45929800-46650993	A	rs36030692	46475323	G > A	0.08165364						3.20E-05				0.007752679		0.002683858
rs17285143.46475406.T.C	3p-45929800-46650993	A	rs17285143	46475406	T > C	0.081516523						2.76E-05				0.009418925		0.004923008
rs36020695.46476710.A.G	3p-45929800-46650993	A	rs36020695	46476710	A > G	0.081818182						2.85E-05				0.006918201		0.003060969
rs34660315.46481305.T.C	3p-45929800-46650993	A	rs34660315	46481305	T > C	0.081007228						3.04E-05				0.008367231		0.005241383
rs7609565.46482683.T.A	3p-45929800-46650993	A	rs7609565	46482683	T > A	0.080523398						3.49E-05				0.005203891		0.005402192
rs6802288.46278670.G.A	3p-45929800-46650993	B	rs6802288	46278670	G > A	0.290576091					0.039085919	0.000170846			0.237293363	0.002668994	0.915600074	0.006326626
rs13096142.46281744.C.T	3p-45929800-46650993	B	rs13096142	46281744	C > T	0.287823941						0.000136863				0.013313714		0.011757316
rs13081845.46284558.C.T	3p-45929800-46650993	B	rs13081845	46284558	C > T	0.287990441						0.000117352				0.012185826		0.009137512
rs71615444.46313692.T.C	3p-45929800-46650993	B	rs71615444	46313692	T > C	0.288399835						0.000144595				0.020309552		0.012218981
rs6441953.46329008.C.T	3p-45929800-46650993	B	rs6441953	46329008	C > T	0.288229418						0.000131264				0.017799169		0.007544769
rs4683198.46329278.G.A	3p-45929800-46650993	B	rs4683198	46329278	G > A	0.288276429						0.000157898				0.020333998		0.007347187
rs11356032.46342063.GA.G	3p-45929800-46650993	B	rs11356032	46342063	GA > G	0.302446573						0.000572557				0.002592187		0.01598506
rs9852052.46343534.G.A	3p-45929800-46650993	B	rs9852052	46343534	G > A	0.302654209						0.000532416				0.002045122		0.01136162
rs6783993.46343693.C.G	3p-45929800-46650993	B	rs6783993	46343693	C > G	0.240806253						1.35E-05				0.000423476		0.001497723
rs4683211.46345413.A.G	3p-45929800-46650993	B	rs4683211	46345413	A > G	0.240765117						1.32E-05				0.000453726		0.002095661
rs7635588.46345487.C.T	3p-45929800-46650993	B	rs7635588	46345487	C > T	0.240189223						1.09E-05				0.000308685		0.001307236
rs376376208.46345566.CACTT.C	3p-45929800-46650993	B	rs376376208	46345566	CACTT > C	0.302683591						0.000475221				0.002057995		0.013393838
rs11711054.46345611.G.A	3p-45929800-46650993	B	rs11711054	46345611	G > A	0.302765862						0.000452803				0.001912251		0.010408878
rs11923720.46345742.T.C	3p-45929800-46650993	B	rs11923720	46345742	T > C	0.289802355						0.000109969				0.002105518		0.004675615
rs7374654.46345787.A.T	3p-45929800-46650993	B	rs7374654	46345787	A > T	0.302391726						0.000497151				0.002061716		0.012529525
rs7374671.46346036.A.G	3p-45929800-46650993	B	rs7374671	46346036	A > G	0.289923802						0.000111791				0.002485108		0.005253867
rs7372094.46346271.G.A	3p-45929800-46650993	B	rs7372094	46346271	G > A	0.302673797						0.000505768				0.002162771		0.013043016
rs6794300.46346640.C.G	3p-45929800-46650993	B	rs6794300	46346640	C > G	0.302879473						0.000485067				0.001885513		0.011614788
rs59438878.46347492.T.TAAAG	3p-45929800-46650993	B	rs59438878	46347492	T > TAAAG	0.303698263						0.00050728				0.002353368		0.013789485
rs34301259.46347547.A.AC	3p-45929800-46650993	B	rs34301259	46347547	A > AC	0.241111829						1.33E-05				0.000537872		0.001984545
rs11326704.46347744.CA.C	3p-45929800-46650993	B	rs11326704	46347744	CA > C	0.240849347						1.38E-05				0.000552342		0.002427826
rs7612940.46349288.A.G	3p-45929800-46650993	B	rs7612940	46349288	A > G	0.240714188						1.42E-05				0.00053229		0.002239922
rs9813756.46349352.A.G	3p-45929800-46650993	B	rs9813756	46349352	A > G	0.303208556						0.000426174				0.001797267		0.010808873
rs9875668.46349707.T.C	3p-45929800-46650993	B	rs9875668	46349707	T > C	0.300407436						0.000559231				0.002320148		0.015182523
rs9818053.46349711.A.G	3p-45929800-46650993	B	rs9818053	46349711	A > G	0.300407436						0.000559231				0.002320148		0.015182523
rs9856098.46349905.C.T	3p-45929800-46650993	B	rs9856098	46349905	C > T	0.302591526						0.000507838				0.002460986		0.013847277
rs112673452.46350235.G.GT	3p-45929800-46650993	B	rs112673452	46350235	G > GT	0.310074239						0.000414695				0.001917029		0.012686589
rs11130089.46350358.A.C	3p-45929800-46650993	B	rs11130089	46350358	A > C	0.302677714						0.000429242				0.002155744		0.011955577
rs10865940.46350367.C.T	3p-45929800-46650993	B	rs10865940	46350367	C > T	0.302673797						0.000455478				0.002163746		0.012002449
rs7634816.46350725.C.A	3p-45929800-46650993	B	rs7634816	46350725	C > A	0.302650291						0.000430451				0.002190302		0.012359837
rs6767895.46351446.G.T	3p-45929800-46650993	B	rs6767895	46351446	G > T	0.302664003						0.000411068				0.002091055		0.012164922
rs11709846.46351762.A.T	3p-45929800-46650993	B	rs11709846	46351762	A > T	0.302934321						0.000493124				0.002415035		0.012813242
rs6441960.46351874.C.T	3p-45929800-46650993	B	rs6441960	46351874	C > T	0.240888523						1.21E-05				0.000490482		0.002058865
rs59404911.46352114.A.AATTTCCAC	3p-45929800-46650993	B	rs59404911	46352114	A > AATTTCCAC	0.302477914						0.000433349				0.002428987		0.015066869
rs6441961.46352384.T.C	3p-45929800-46650993	B	rs6441961	46352384	T > C	0.302509255						0.000444831				0.00252825		0.015775903
rs6441962.46352759.G.C	3p-45929800-46650993	B	rs6441962	46352759	G > C	0.302509255						0.000444831				0.00252825		0.01518271
rs6771900.46353028.G.C	3p-45929800-46650993	B	rs6771900	46353028	G > C	0.302509255						0.000444831				0.00252825		0.015775903
rs4683215.46353474.G.A	3p-45929800-46650993	B	rs4683215	46353474	G > A	0.240641711						1.35E-05				0.000518655		0.002435936
rs6775208.46353870.G.C	3p-45929800-46650993	B	rs6775208	46353870	G > C	0.302550391						0.000409045				0.002574816		0.016082369
rs6441963.46354839.T.C	3p-45929800-46650993	B	rs6441963	46354839	T > C	0.34973262						5.59E-05				0.001506584		0.002481451
rs6441964.46354972.C.T	3p-45929800-46650993	B	rs6441964	46354972	C > T	0.302428944						0.0004706				0.002513093		0.016067663
rs62244813.46355147.A.C	3p-45929800-46650993	B	rs62244813	46355147	A > C	0.240888523						1.25E-05				0.0005671		0.002500716
rs11360624.46355413.GA.G	3p-45929800-46650993	B	rs11360624	46355413	GA > G	0.30216842						0.000488301				0.002506037		0.014179459
rs4134396.46357030.G.A	3p-45929800-46650993	B	rs4134396	46357030	G > A	0.302477914						0.000473582				0.002548499		0.015969711
rs6785878.46357144.G.A	3p-45929800-46650993	B	rs6785878	46357144	G > A	0.302475955						0.000475589				0.002565172		0.016148022
rs6788723.46357560.G.C	3p-45929800-46650993	B	rs6788723	46357560	G > C	0.30246812						0.00048239				0.002639313		0.016682104
[truncated: 5,289 more rows]
