# Supplementary material for: Stochastic search and joint fine-mapping increases accuracy and identifies previously unreported associations in immune-mediated diseases
Source: Nat Commun. 2019 Jul 19;10:3216. doi: 10.1038/s41467-019-11271-0 (PMC6642100; doi:10.1038/s41467-019-11271-0)
Supplement: Supplementary file 5 — Supplementary Dataset 4 [file 41467_2019_11271_MOESM5_ESM.csv]

reg	nsnps	thr	maxtags	tags	tags.f	maxpatt	patt	patt.f
10p-30686933-30807686	231	0.05	26565	17064	9717	6083385	202190	152719
10p-6030000-6220000	420	0.05	87990	43940	21189	36779820	260216	201405
10p-6030243-6169685	420	0.05	87990	43940	21189	36779820	260216	201405
10p-6388071-6545104	435	0.05	94395	45423	24452	40873035	760974	669501
10q-101268527-101329967	135	0.05	9045	5971	3737	1202985	96855	84675
10q-59823894-60140709	765	0.05	292230	254287	150780	222971490	11756405	7237681
10q-61945931-62489808	1438	0.05	1033203	681995	337785	1483679508	18858810	14338808
10q-64341025-64566258	456	0.05	103740	60452	30362	47097960	555151	356795
10q-81020402-81104408	165	0.05	13530	5057	2373	2205390	30746	21205
10q-90008047-90220370	448	0.05	100128	55949	27554	44657088	1162222	978040
11p-35034307-35155001	317	0.05	50086	31371	16227	15777090	262824	195996
11p-413012-720197	692	0.05	239086	175254	88681	164969340	2548543	1870737
11q-114259653-114571578	858	0.05	367653	283469	178324	314710968	4792291	3763038
11q-128249430-128480513	417	0.05	86736	26335	10733	35995440	116918	83602
11q-60723898-60836519	290	0.05	41905	21437	9724	12068640	222304	176013
11q-76084235-76339647	416	0.05	86320	58881	27082	35736480	1241477	983267
12p-2271575-2423124	301	0.05	45150	33200	18983	13499850	641704	451083
12p-6415994-6463862	52	0.05	1326	266	92	66300	839	623
12p-6485035-6523249	3	0.05	3	0	0	3	0	0
12p-9638661-9972763	916	0.05	419070	306670	163652	383029980	6303713	4499646
12q-111699146-113030487	1147	0.05	657231	499216	333527	752529495	26596460	21545625
12q-129257007-129343928	360	0.05	64620	45273	25956	23133960	550421	441363
12q-40351601-40830814	1306	0.05	852165	582946	289994	1111223160	12397001	9177010
12q-56623347-56753822	142	0.05	10011	8624	7176	1401540	106867	63733
12q-57626582-58488667	1214	0.05	736291	542323	306246	892384692	10264383	6706471
13q-100036418-100108807	225	0.05	25200	14444	7752	5619600	162723	131459
13q-27495853-27558881	184	0.05	16836	7056	3067	3064152	42696	32811
14q-101290463-101328739	73	0.05	2628	1226	792	186588	6196	5526
14q-35357350-35868514	1571	0.05	1233235	1046020	711031	1934945715	34455569	27741573
14q-81056838-81567678	1384	0.05	957036	595701	251084	1322623752	23787487	17575767
14q-98368955-98530673	453	0.05	102378	70204	33335	46172478	1062761	737163
15q-38814377-38972177	223	0.05	24753	10711	6009	5470413	38996	28810
16p-11313051-11477919	691	0.05	238395	161572	108674	164254155	5343901	4911793
16p-28295306-29027807	430	0.05	92235	66438	45630	39476580	1244451	928458
16p-30455434-31384648	950	0.05	450775	271478	152895	427334700	5775956	4904838
16q-50692364-50847022	182	0.05	16471	7936	2530	2964780	101388	89848
16q-68431756-68839263	843	0.05	354903	229012	130569	298473423	6989970	5968791
17q-25875342-26266432	770	0.05	296065	179131	79619	227377920	2802123	2104838
17q-32502068-32679760	525	0.05	137550	101292	59893	71938650	1266561	1001322
17q-37382674-38240216	1392	0.05	968136	717386	403688	1345709040	25084391	18676022
17q-38718890-38878827	202	0.05	20301	13081	7110	4060200	291916	265709
17q-40328043-40926695	758	0.05	286903	217853	121100	216898668	4985389	3776683
18p-12738413-12924117	450	0.05	101025	64650	37355	45259200	713464	568317
18q-42735629-42931689	476	0.05	113050	67867	39182	53585700	843800	669473
18q-67480632-67569547	226	0.05	25425	14533	5361	5695200	203723	146142
19p-10396336-10628468	504	0.05	126756	72935	35926	63631512	727209	527475
19p-1090803-1175396	53	0.05	1378	703	260	70278	2140	866
19p-18189568-18411802	602	0.05	180901	123181	69499	108540600	2098760	1790205
1p-113863087-114527968	1170	0.05	683865	498328	310176	798754320	13534516	11128850
1p-117030982-117142239	61	0.05	1830	621	446	107970	1014	857
1p-117231902-117299420	82	0.05	3321	952	624	265680	4669	4243
1p-17597181-17679598	337	0.05	56616	43773	25173	18966360	1075334	879127
1p-20148249-20253899	262	0.05	34191	23926	14963	8889660	322849	248812
1p-2406887-2785671	275	0.05	37675	31075	22402	10285275	745933	675505
1p-25239289-25308276	136	0.05	9180	4944	3017	1230120	49222	41091
1p-67594559-67941167	737	0.05	271216	132378	52004	199343760	1657948	1107504
1p-92396377-93515049	1855	0.05	1719585	1428081	985047	3186391005	90966852	73971188
1q-152534954-152784216	533	0.05	141778	119277	80809	75284118	5553010	4521346
1q-173097989-173300840	310	0.05	47895	28223	15484	14751660	291104	221232
1q-197311228-197938330	756	0.05	285390	199020	138241	215184060	11284010	10191952
1q-200853111-201042326	339	0.05	57291	36314	22620	19307067	1030991	924392
1q-206802440-207032751	367	0.05	67161	29328	16587	24513765	273482	230564
1q-242881598-243049130	512	0.05	130816	94419	53607	66716160	2369563	1889272
20p-1497197-1689461	574	0.05	164451	109660	64301	94065972	1421778	1023721
20q-43058096-43260659	225	0.05	25200	15380	8134	5619600	128307	94565
20q-43972370-44076324	192	0.05	18336	8939	4608	3483840	131868	111189
20q-44594228-44784336	339	0.05	57291	28217	14425	19307067	189966	151956
20q-48407127-48662582	754	0.05	283881	221187	132280	213478512	8969444	6923708
20q-62200860-62401898	494	0.05	121771	98024	54604	59911332	1911567	1406411
21q-16698439-16843298	192	0.05	18336	12811	7531	3483840	156855	107496
21q-40451844-40483777	39	0.05	741	159	53	27417	547	414
21q-45589980-45703660	159	0.05	12561	5340	2396	1972077	36867	28428
22q-21712414-22022005	137	0.05	9316	5606	3872	1257660	20099	15523
22q-37537514-37562111	39	0.05	741	244	174	27417	680	610
22q-39655047-39774820	318	0.05	50403	33267	19452	15927348	788991	586265
2p-25450311-25607758	214	0.05	22791	8658	3688	4831692	42932	28555
2p-33666456-33706655	90	0.05	4005	1175	400	352440	6422	4444
2p-43310482-43362380	187	0.05	17391	9720	5960	3217335	101614	79005
2p-43448658-43936230	1117	0.05	623286	358378	202248	694963890	9965494	8415505
2p-60914729-61892409	1638	0.05	1340703	747566	381359	2193390108	34086878	28421569
2p-62483421-62648023	392	0.05	76636	35704	14624	29888040	270125	196688
2p-65397595-65717094	732	0.05	267546	178188	110037	195308580	4297438	3719889
2p-68536253-68682256	559	0.05	155961	117253	67580	86870277	4308286	3517343
2q-100544954-101038647	992	0.05	491536	352814	205240	486620640	6949262	5442568
2q-102294890-102710496	683	0.05	232903	139034	76903	158606943	3129818	2602718
2q-102855298-103207036	1198	0.05	717003	578141	322072	857535588	25102256	20094183
2q-185376607-186245653	1591	0.05	1264845	918213	510426	2009838705	23019555	18009748
2q-199497285-199658565	250	0.05	31125	13195	6833	7719000	205661	190722
2q-204446380-204816382	678	0.05	229503	143033	68601	155144028	3277827	2681596
2q-207273133-207578440	598	0.05	178503	94840	49709	106387788	769431	544823
2q-231076289-231235886	403	0.05	81003	62815	46281	32482203	724343	584916
2q-234141184-234502121	732	0.05	267546	175737	76339	195308580	2541924	1568027
2q-241558936-241655544	87	0.05	3741	2152	1232	317985	6825	3853
3p-18607792-18834965	821	0.05	336610	269960	189181	275683590	13248930	11069680
3p-27720363-27840787	267	0.05	35511	22487	12120	9410415	218288	153210
3p-32920602-33088373	379	0.05	71631	44241	21328	27004887	404583	280227
3p-45929800-46650993	2207	0.05	2434321	1637222	862516	5367677805	36035529	27585805
3p-48411895-51383144	3200	0.05	5118400	3518205	1947170	16368643200	116401713	85562812
3p-58154177-58549297	1231	0.05	757065	591857	375142	930432885	26623284	22646763
3q-188069360-188139629	148	0.05	10878	7654	3337	1588188	207768	196250
4p-26028805-26134465	186	0.05	17205	7893	3998	3165720	66584	54006
4q-102701345-103093486	679	0.05	230181	140568	58805	155832537	4029115	2921203
4q-122973062-123565302	933	0.05	434778	332263	197344	404778318	11128733	10038029
5p-35799296-36034866	645	0.05	207690	158794	102408	133544670	4433406	3815459
5p-40286967-40818088	1264	0.05	798216	620720	321753	1007348592	15195883	10215958
5p-489199-730271	262	0.05	34191	24851	17802	8889660	440402	386771
5q-131436961-132142232	1287	0.05	827541	520668	253398	1063390185	13965421	10470193
5q-141414460-141641922	670	0.05	224115	148346	75141	149708820	2910337	2129417
5q-159808724-159969382	326	0.05	52975	24531	9759	17163900	157547	110450
5q-173232750-173540199	760	0.05	288420	219411	142661	218622360	3111877	2095665
5q-55414956-55447909	47	0.05	1081	427	251	48645	1496	1247
5q-72456996-72580411	235	0.05	27495	15761	7960	6406335	214087	172013
6p-34507311-35327577	1485	0.05	1101870	941022	533156	1634073210	48554702	33320323
6p-370547-457748	200	0.05	19900	10185	4176	3940200	86507	57095
6q-106394642-106627910	468	0.05	109278	40044	17310	50923548	296595	186199
6q-111393777-111968788	1030	0.05	529935	393407	225560	544773180	13224008	10268304
6q-126442383-127412057	983	0.05	482653	348565	199677	473482593	10605215	8661950
6q-127952182-128340790	701	0.05	245350	148170	64667	171499650	2977220	2133717
6q-159322326-159541830	614	0.05	188191	138796	95394	115172892	2727598	2065805
6q-167344898-167547954	492	0.05	120786	98293	61497	59185140	4049595	3091960
6q-90806835-91039808	287	0.05	41041	24029	12270	11696685	408121	277437
7p-26657962-27205282	1090	0.05	593505	450117	268292	645733440	35289414	29653285
7p-37363978-37440453	249	0.05	30876	20550	11115	7626372	216464	167553
7p-50246236-50365063	177	0.05	15576	7639	4187	2725800	68737	59095
7p-50366637-50694384	817	0.05	333336	248156	145350	271668840	12449760	10039915
7q-107475208-107604818	313	0.05	48828	24470	14672	15185508	799874	747452
7q-128549568-128777520	518	0.05	133903	88753	51231	69093948	1319547	1052312
7q-153361875-153504627	74	0.05	2701	1935	1397	194472	9057	6198
8p-10615459-10845587	843	0.05	354903	164981	82260	298473423	6376243	5377501
8q-129142534-129299237	469	0.05	109746	70763	37284	51251382	1396923	1141561
8q-56730652-57160043	757	0.05	286146	190285	101046	216040230	1825099	1197547
8q-79186223-79749907	1170	0.05	683865	547016	308162	798754320	15962709	10213959
9p-34649442-34974974	596	0.05	177310	116025	64821	105322140	1929790	1521473
9p-4233390-4321558	342	0.05	58311	26714	15024	19825740	382564	302954
9p-4944089-5274464	683	0.05	232903	139644	94850	158606943	3512952	3092326
9q-117474310-117699745	365	0.05	66430	31241	12988	24114090	530841	389320
9q-139134981-139418260	296	0.05	43660	29356	19432	12836040	522203	418989
