# Supplementary material for: Stochastic search and joint fine-mapping increases accuracy and identifies previously unreported associations in immune-mediated diseases
Source: Nat Commun. 2019 Jul 19;10:3216. doi: 10.1038/s41467-019-11271-0 (PMC6642100; doi:10.1038/s41467-019-11271-0)
Supplement: Supplementary file 6 — Supplementary Dataset 5 [file 41467_2019_11271_MOESM6_ESM.xlsx]

## Sheet: D5-AD-1.4-1.25-AC-1.4-1.25
A=1.4,D=1.25	1000: TO=null	2000: TO=null	3000: TO=null	5000: TO=null		1000: TO=9	2000: TO=9	3000: TO=9	5000: TO=9		1000: TO=4	2000: TO=4	3000: TO=4	5000: TO=4		1000: TO=2.85	2000: TO=2.85	3000: TO=2.85	5000: TO=2.85		1000: TO=2.33	2000: TO=2.33	3000: TO=2.33	5000: TO=2.33		1000: TO=2	2000: TO=2	3000: TO=2	5000: TO=2		1000: TO=1.5	2000: TO=1.5	3000: TO=1.5	5000: TO=1.5		1000: TO=1	2000: TO=1	3000: TO=1	5000: TO=1		1000: TO=0.67	2000: TO=0.67	3000: TO=0.67	5000: TO=0.67		1000: TO=0.5	2000: TO=0.5	3000: TO=0.5	5000: TO=0.5
null	0.159034	0	0	0		0.142107	0	0	0		0.131031	0	0	0		0.125866	0	0	0		0.122841	0	0	0		0.120588	0	0	0		0.116748	0	0	0		0.112818	0	0	0		0.112091	0	0	0		0.115121	0	0	0
D	0.382857	0.278559	0.0842725	0		0.369444	0.245146	0.0711027	0		0.359078	0.232632	0.0633105	0		0.353283	0.227547	0.0597606	0		0.349366	0.224536	0.0576497	0		0.346061	0.222175	0.0560275	0		0.339121	0.217546	0.0530192	0		0.327078	0.209861	0.0487379	0		0.310606	0.19866	0.0439128	0		0.293481	0.185041	0.0392154	0
B	0.321146	0.470199	0.361018	0.174318		0.284998	0.400051	0.256254	0.120644		0.26441	0.366913	0.224077	0.0957827		0.253908	0.351302	0.211036	0.0843639		0.247099	0.341599	0.203447	0.07759		0.24151	0.333856	0.197617	0.072414		0.23019	0.318678	0.186621	0.0629492		0.211794	0.29485	0.16999	0.0501072		0.189027	0.264979	0.149126	0.0375487		0.167927	0.234675	0.127139	0.0282116
A.D	0.0449595	0.22808	0.543828	0.822642		0.0704386	0.320349	0.657156	0.871359		0.083015	0.357579	0.695453	0.893843		0.0890002	0.373857	0.71111	0.904267		0.0927389	0.383697	0.720155	0.910474		0.0957243	0.391436	0.727038	0.915229		0.101541	0.406411	0.739798	0.923948		0.110383	0.429775	0.758424	0.935823		0.120569	0.459589	0.780786	0.947485		0.129701	0.490702	0.803664	0.956199
A	0.0524801	0	0	0		0.0753077	0	0	0		0.0912017	0	0	0		0.0991294	0	0	0		0.104076	0	0	0		0.107997	0	0	0		0.115513	0	0	0		0.126404	0	0	0		0.137581	0	0	0		0.145877	0	0	0
C	0.0162515	0	0	0		0.023422	0	0	0		0.0284777	0	0	0		0.0314161	0	0	0		0.0334618	0	0	0		0.0352247	0	0	0		0.0390229	0	0	0		0.0457755	0	0	0		0.0547741	0	0	0		0.0631649	0	0	0
other	0.0232717	0.0231619	0.0108818	0.00303912		0.0342829	0.0344538	0.0154865	0.00799743		0.0427855	0.0428756	0.0171595	0.0103738		0.0473974	0.0472934	0.0180931	0.0113695		0.0504174	0.0501672	0.018748	0.0119357		0.0528939	0.0525324	0.0193176	0.012357		0.0578643	0.0573652	0.0205623	0.0131032		0.0657476	0.0655143	0.0228481	0.01407		0.0753525	0.0767719	0.0261746	0.0149666		0.0847288	0.0895821	0.0299814	0.0155892
A=1.4,C=1.25	1000: TO=null	2000: TO=null	3000: TO=null	5000: TO=null		1000: TO=9	2000: TO=9	3000: TO=9	5000: TO=9		1000: TO=4	2000: TO=4	3000: TO=4	5000: TO=4		1000: TO=2.85	2000: TO=2.85	3000: TO=2.85	5000: TO=2.85		1000: TO=2.33	2000: TO=2.33	3000: TO=2.33	5000: TO=2.33		1000: TO=2	2000: TO=2	3000: TO=2	5000: TO=2		1000: TO=1.5	2000: TO=1.5	3000: TO=1.5	5000: TO=1.5		1000: TO=1	2000: TO=1	3000: TO=1	5000: TO=1		1000: TO=0.67	2000: TO=0.67	3000: TO=0.67	5000: TO=0.67		1000: TO=0.5	2000: TO=0.5	3000: TO=0.5	5000: TO=0.5
null	0.15706	0	0	0		0.149322	0	0	0		0.143768	0	0	0		0.140744	0	0	0		0.138803	0	0	0		0.137263	0	0	0		0.134434	0	0	0		0.131275	0	0	0		0.131123	0	0	0		0.135691	0	0	0
C	0.362848	0.433232	0.177278	0		0.355808	0.388514	0.146585	0		0.350143	0.365982	0.134774	0		0.346861	0.354891	0.129189	0		0.344583	0.347807	0.125715	0		0.342612	0.342037	0.122936	0		0.338286	0.330385	0.117446	0		0.330025	0.311028	0.10854	0		0.316915	0.284572	0.0963167	0		0.300948	0.255317	0.0822102	0
J	0.206891	0.123889	0.06325	0		0.194347	0.108048	0.0460749	0		0.183247	0.0985249	0.0392633	0		0.176752	0.093895	0.0359262	0		0.1723	0.0910159	0.0337979	0		0.168517	0.0887263	0.0320743	0		0.16052	0.0842689	0.0286553	0		0.146586	0.077338	0.0233126	0		0.127755	0.0685969	0.0170124	0		0.108855	0.0594903	0.0114304	0
A.C	0.139657	0.403748	0.745585	0.956923		0.150656	0.450108	0.785075	0.967762		0.160004	0.471551	0.79846	0.971513		0.165061	0.481214	0.804605	0.973247		0.168323	0.487021	0.808377	0.974299		0.17096	0.491543	0.811365	0.975123		0.17615	0.500153	0.817192	0.97669		0.184137	0.513398	0.826454	0.978999		0.193648	0.531058	0.838809	0.981512		0.202676	0.551556	0.852407	0.983478
D	0.0296527	0	0	0		0.0314863	0	0	0		0.0349428	0	0	0		0.0375527	0	0	0		0.0395488	0	0	0		0.0413564	0	0	0		0.0454384	0	0	0		0.0530015	0	0	0		0.0631976	0	0	0		0.07277	0	0	0
A	0.0526933	0	0	0		0.0561299	0	0	0		0.0590303	0	0	0		0.0608172	0	0	0		0.0620786	0	0	0		0.063166	0	0	0		0.0654765	0	0	0		0.0693495	0	0	0		0.0738475	0	0	0		0.0773054	0	0	0
other	0.0511976	0.0379407	0.0138877	0.0430772		0.062251	0.0405831	0.0222657	0.0322383		0.0688646	0.0454377	0.0275019	0.0284875		0.072212	0.0487491	0.0302797	0.0267532		0.0743645	0.0511303	0.0321103	0.0257009		0.0761249	0.0532021	0.0336247	0.0248775		0.0796946	0.0576797	0.0367064	0.0233097		0.0856256	0.0656574	0.0416936	0.0210006		0.0935144	0.0766862	0.0478618	0.0184882		0.101755	0.0882235	0.0539528	0.0165221
B.C	0	0.00119078	0	0		0	0.0127475	0	0		0	0.0185043	0	0		0	0.0212508	0	0		0	0.0230249	0	0		0	0.0244917	0	0		0	0.0275125	0	0		0	0.0325791	0	0		0	0.0390873	0	0		0	0.045413	0	0
