# Supplementary material for: Stochastic search and joint fine-mapping increases accuracy and identifies previously unreported associations in immune-mediated diseases
Source: Nat Commun. 2019 Jul 19;10:3216. doi: 10.1038/s41467-019-11271-0 (PMC6642100; doi:10.1038/s41467-019-11271-0)
Supplement: Supplementary file 7 — Supplementary Dataset 6 [file 41467_2019_11271_MOESM7_ESM.xlsx]

## Sheet: D6-AD-1.25-1.4-AC-1.25-1.4
A=1.25,D=1.4	1000: TO=null	2000: TO=null	3000: TO=null	5000: TO=null		1000: TO=9	2000: TO=9	3000: TO=9	5000: TO=9		1000: TO=4	2000: TO=4	3000: TO=4	5000: TO=4		1000: TO=2.85	2000: TO=2.85	3000: TO=2.85	5000: TO=2.85		1000: TO=2.33	2000: TO=2.33	3000: TO=2.33	5000: TO=2.33		1000: TO=2	2000: TO=2	3000: TO=2	5000: TO=2		1000: TO=1.5	2000: TO=1.5	3000: TO=1.5	5000: TO=1.5		1000: TO=1	2000: TO=1	3000: TO=1	5000: TO=1		1000: TO=0.67	2000: TO=0.67	3000: TO=0.67	5000: TO=0.67		1000: TO=0.5	2000: TO=0.5	3000: TO=0.5	5000: TO=0.5
D	0.869905	0.847093	0.658974	0.428626		0.865935	0.815883	0.596204	0.368766		0.861596	0.79763	0.567328	0.341014		0.858364	0.788308	0.55399	0.328324		0.855853	0.782263	0.545785	0.320621		0.853537	0.777286	0.539277	0.314579		0.848087	0.767078	0.526585	0.30299		0.836723	0.749512	0.506562	0.285371		0.816721	0.723661	0.480326	0.263905		0.788667	0.691165	0.451258	0.242352
B	0.08556	0	0	0		0.0812083	0	0	0		0.0776501	0	0	0		0.0757576	0	0	0		0.0745212	0	0	0		0.0735	0	0	0		0.0713976	0	0	0		0.0677641	0	0	0		0.0624371	0	0	0		0.0559525	0	0	0
A.D	0.029111	0.131835	0.308346	0.544501		0.0312648	0.16787	0.377678	0.617053		0.0323988	0.186058	0.407178	0.648388		0.0330063	0.194358	0.420095	0.661996		0.0334133	0.199401	0.427858	0.670055		0.0337588	0.203364	0.433933	0.676277		0.0345121	0.211015	0.445621	0.687984		0.036058	0.223026	0.463817	0.705277		0.0391748	0.239266	0.487594	0.725677		0.0442386	0.258665	0.514104	0.745544
C.D	0.00042446	0.00045307	0	0		0.00337417	0.00262837	0	0		0.00698136	0.00555266	0	0		0.0094324	0.00765204	0	0		0.0112412	0.00924281	0	0		0.0128558	0.0106844	0	0		0.0164961	0.0139821	0	0		0.0235923	0.02047	0	0		0.0351413	0.0309121	0	0		0.0505441	0.0445393	0	0
other	0.0149994	0.0206183	0.0326802	0.026873		0.0182176	0.013619	0.0261183	0.0141814		0.0213737	0.0107591	0.0254947	0.0105976		0.0234402	0.00968116	0.0259152	0.00968001		0.0249707	0.00909307	0.0263575	0.00932411		0.0263488	0.00866527	0.0267903	0.00914418		0.0295076	0.00792446	0.0277939	0.00902585		0.035863	0.00699253	0.029621	0.00935207		0.0465256	0.0061606	0.0320795	0.010418		0.0605981	0.00563012	0.034638	0.0121042
A=1.25,C=1.4	1000: TO=null	2000: TO=null	3000: TO=null	5000: TO=null		1000: TO=9	2000: TO=9	3000: TO=9	5000: TO=9		1000: TO=4	2000: TO=4	3000: TO=4	5000: TO=4		1000: TO=2.85	2000: TO=2.85	3000: TO=2.85	5000: TO=2.85		1000: TO=2.33	2000: TO=2.33	3000: TO=2.33	5000: TO=2.33		1000: TO=2	2000: TO=2	3000: TO=2	5000: TO=2		1000: TO=1.5	2000: TO=1.5	3000: TO=1.5	5000: TO=1.5		1000: TO=1	2000: TO=1	3000: TO=1	5000: TO=1		1000: TO=0.67	2000: TO=0.67	3000: TO=0.67	5000: TO=0.67		1000: TO=0.5	2000: TO=0.5	3000: TO=0.5	5000: TO=0.5
C	0.915406	0.864307	0.710783	0.409838		0.896123	0.822288	0.6408	0.353151		0.881366	0.799175	0.604143	0.323279		0.872924	0.787685	0.586827	0.309314		0.867181	0.780347	0.576042	0.300746		0.862318	0.77437	0.567396	0.293976		0.852044	0.762284	0.550253	0.280864		0.833828	0.74198	0.522377	0.260579		0.806866	0.713005	0.484666	0.235173		0.773504	0.677606	0.442057	0.208651
A.C	0.0344579	0.129422	0.276645	0.586804		0.0362633	0.168873	0.339754	0.641348		0.035632	0.188175	0.371394	0.667542		0.0353893	0.196958	0.385691	0.679115		0.0353002	0.202258	0.394341	0.685984		0.0352748	0.206396	0.401125	0.691286		0.0353779	0.214297	0.414181	0.701242		0.0361301	0.226435	0.434457	0.715928		0.0386097	0.24244	0.460751	0.733489		0.043283	0.26134	0.489674	0.75128
C.D	0.0030962	0.00174233	0.0107608	0.00074629		0.00893735	0.00411296	0.0174507	0.00387548		0.0155789	0.00775165	0.0223049	0.00753036		0.0198914	0.0103553	0.025219	0.00988758		0.0229803	0.0123233	0.0272775	0.0115622		0.0256727	0.0141042	0.0290697	0.0130118		0.0315315	0.0181722	0.0329919	0.0161302		0.0422266	0.0261589	0.0402546	0.0216701		0.0582239	0.0389381	0.0511375	0.0294468		0.0781814	0.0552974	0.0642454	0.0381054
other	0.0470399	0.00452928	0.00181124	0.00261178		0.0586766	0.00472649	0.00199532	0.00162579		0.0674235	0.00489826	0.00215861	0.00164874		0.0717952	0.0050019	0.00226232	0.00168365		0.0745387	0.00507185	0.00233961	0.00170726		0.0767347	0.00512991	0.00241002	0.00172645		0.0810468	0.0052468	0.0025746	0.00176421		0.0878151	0.00542668	0.00291171	0.00182242		0.0963	0.00561714	0.00344549	0.00189154		0.105031	0.00575587	0.00402351	0.00196341
