# Supplementary material for: Stochastic search and joint fine-mapping increases accuracy and identifies previously unreported associations in immune-mediated diseases
Source: Nat Commun. 2019 Jul 19;10:3216. doi: 10.1038/s41467-019-11271-0 (PMC6642100; doi:10.1038/s41467-019-11271-0)
Supplement: Supplementary file 8 — Supplementary Dataset 7 [file 41467_2019_11271_MOESM8_ESM.xlsx]

## Sheet: D7-AD-1.25-1.25-C-1.25
A=1.25,D=1.25	1000: TO=null	2000: TO=null	3000: TO=null	5000: TO=null		1000: TO=9	2000: TO=9	3000: TO=9	5000: TO=9		1000: TO=4	2000: TO=4	3000: TO=4	5000: TO=4		1000: TO=2.85	2000: TO=2.85	3000: TO=2.85	5000: TO=2.85		1000: TO=2.33	2000: TO=2.33	3000: TO=2.33	5000: TO=2.33		1000: TO=2	2000: TO=2	3000: TO=2	5000: TO=2		1000: TO=1.5	2000: TO=1.5	3000: TO=1.5	5000: TO=1.5		1000: TO=1	2000: TO=1	3000: TO=1	5000: TO=1		1000: TO=0.67	2000: TO=0.67	3000: TO=0.67	5000: TO=0.67		1000: TO=0.5	2000: TO=0.5	3000: TO=0.5	5000: TO=0.5
null	0.176699	0	0	0		0.163712	0	0	0		0.154244	0	0	0		0.149391	0	0	0		0.146391	0	0	0		0.144074	0	0	0		0.139957	0	0	0		0.135593	0	0	0		0.135588	0	0	0		0.14215	0	0	0
B	0.334413	0.526852	0.339223	0.162196		0.328169	0.516851	0.330633	0.162802		0.321722	0.510273	0.325283	0.163714		0.317621	0.506631	0.322523	0.164428		0.314712	0.504153	0.320736	0.164992		0.312195	0.502036	0.319269	0.165515		0.306781	0.497448	0.316252	0.166721		0.297176	0.488659	0.310818	0.168926		0.283763	0.473544	0.301353	0.171362		0.269015	0.451579	0.286637	0.172423
C	0.0214334	0	0	0		0.054328	0	0	0		0.0803105	0	0	0		0.0949132	0	0	0		0.104673	0	0	0		0.112779	0	0	0		0.129243	0	0	0		0.155233	0	0	0		0.184215	0	0	0		0.206637	0	0	0
D	0.337616	0.266954	0.140371	0		0.323541	0.263797	0.140683	0		0.312216	0.260291	0.141182	0		0.305724	0.258092	0.141586	0		0.301282	0.256554	0.141908	0		0.297508	0.255235	0.142208	0		0.289539	0.252427	0.142891	0		0.275779	0.24743	0.144066	0		0.257555	0.239969	0.144986	0		0.239241	0.230496	0.144379	0
A.D	0.0637149	0.179028	0.510991	0.818126		0.0616183	0.171847	0.497805	0.814569		0.0594614	0.164863	0.487046	0.809648		0.0581251	0.160457	0.480546	0.806039		0.057202	0.15732	0.475918	0.803286		0.0564236	0.154597	0.471861	0.800791		0.0548303	0.148739	0.462927	0.795147		0.0523701	0.138648	0.446552	0.78467		0.0499352	0.126323	0.424261	0.770593		0.0485243	0.115905	0.403069	0.757229
B.C	0	0.00155114	0.00016619	0		0	0.00536493	0.00122286	0		0	0.00803721	0.00278175	0		0	0.00968838	0.00400443	0		0	0.0108825	0.00498735	0		0	0.0119413	0.00591932	0		0	0.0143229	0.00819428	0		0	0.0190036	0.0132105	0		0	0.0269064	0.0225315	0		0	0.0383164	0.0362227	0
C.D	0	0.00033342	0	0		0	0.00291714	0	0		0	0.00556022	0	0		0	0.00717198	0	0		0	0.00829929	0	0		0	0.00927089	0	0		0	0.0113655	0	0		0	0.0151478	0	0		0	0.0206399	0	0		0	0.0270204	0	0
A.C.D	0	0	0	0.0001839		0	0	0	0.00140341		0	0	0	0.00305555		0	0	0	0.00425329		0	0	0	0.00516519		0	0	0	0.00599396		0	0	0	0.00789529		0	0	0	0.0116378		0	0	0	0.0175633		0	0	0	0.0249276
other	0.0661235	0.0252814	0.00924886	0.0194947		0.0686315	0.0392239	0.0296557	0.0212257		0.0720466	0.0509757	0.043707	0.0235822		0.0742253	0.0579597	0.0513404	0.02528		0.0757402	0.0627919	0.0564501	0.0265569		0.0770203	0.0669204	0.0607426	0.0276998		0.079651	0.0756975	0.0697349	0.0302366		0.0838489	0.0911122	0.0853532	0.0347665		0.0889434	0.112618	0.106868	0.0404815		0.0944322	0.136684	0.129692	0.0454205
C=1.25	1000: TO=null	2000: TO=null	3000: TO=null	5000: TO=null		1000: TO=9	2000: TO=9	3000: TO=9	5000: TO=9		1000: TO=4	2000: TO=4	3000: TO=4	5000: TO=4		1000: TO=2.85	2000: TO=2.85	3000: TO=2.85	5000: TO=2.85		1000: TO=2.33	2000: TO=2.33	3000: TO=2.33	5000: TO=2.33		1000: TO=2	2000: TO=2	3000: TO=2	5000: TO=2		1000: TO=1.5	2000: TO=1.5	3000: TO=1.5	5000: TO=1.5		1000: TO=1	2000: TO=1	3000: TO=1	5000: TO=1		1000: TO=0.67	2000: TO=0.67	3000: TO=0.67	5000: TO=0.67		1000: TO=0.5	2000: TO=0.5	3000: TO=0.5	5000: TO=0.5
null	0.171568	0	0	0		0.163712	0	0	0		0.159229	0	0	0		0.157193	0	0	0		0.156002	0	0	0		0.15512	0	0	0		0.153666	0	0	0		0.152635	0	0	0		0.154669	0	0	0		0.160914	0	0	0
C	0.795083	0.981598	0.996273	0.998825		0.800086	0.981149	0.995168	0.99713		0.800181	0.980236	0.993768	0.99479		0.798957	0.979489	0.992759	0.993046		0.797654	0.978876	0.991985	0.991684		0.796269	0.978287	0.991274	0.990415		0.792545	0.976814	0.989608	0.987379		0.78363	0.973414	0.986125	0.980793		0.766967	0.966685	0.979928	0.968531		0.744465	0.956195	0.971051	0.950473
other	0.0333493	0.0183741	0.0037272	0.00057938		0.0362015	0.0184739	0.00483159	0.0007955		0.0405899	0.0188639	0.00623166	0.00111834		0.0438497	0.0191936	0.00724141	0.00137365		0.0463436	0.0194664	0.00801542	0.00157962		0.048611	0.0197305	0.00872586	0.00177518		0.0537897	0.0203953	0.0103918	0.00225223		0.0637347	0.0219431	0.013875	0.003293		0.0783641	0.0249694	0.0200723	0.00515177		0.0946215	0.0294128	0.0289491	0.00765986
B.C	0	2.81e-05	0	0		0	0.00037736	0	0		0	0.00090063	0	0		0	0.00131768	0	0		0	0.00165716	0	0		0	0.00198249	0	0		0	0.00279072	0	0		0	0.00464337	0	0		0	0.00834573	0	0		0	0.0143918	0	0
A.C	0	0	0	0.00020644		0	0	0	0.00077482		0	0	0	0.00156128		0	0	0	0.00214888		0	0	0	0.00260904		0	0	0	0.00303851		0	0	0	0.00407119		0	0	0	0.00633508		0	0	0	0.0106278		0	0	0	0.0171267
C.D	0	0	0	0.00038896		0	0	0	0.00129927		0	0	0	0.00253017		0	0	0	0.00343122		0	0	0	0.00412745		0	0	0	0.00477086		0	0	0	0.00629749		0	0	0	0.00957865		0	0	0	0.0156894		0	0	0	0.0247401
