# Supplementary material for: Stochastic search and joint fine-mapping increases accuracy and identifies previously unreported associations in immune-mediated diseases
Source: Nat Commun. 2019 Jul 19;10:3216. doi: 10.1038/s41467-019-11271-0 (PMC6642100; doi:10.1038/s41467-019-11271-0)
Supplement: Supplementary file 9 — Supplementary Dataset 8 [file 41467_2019_11271_MOESM9_ESM.xlsx]

## Sheet: D8-AD-1.4-1.4-T2-null
A=1.4,D=1.4	1000: TO=null	2000: TO=null	3000: TO=null	5000: TO=null		1000: TO=9	2000: TO=9	3000: TO=9	5000: TO=9		1000: TO=4	2000: TO=4	3000: TO=4	5000: TO=4		1000: TO=2.85	2000: TO=2.85	3000: TO=2.85	5000: TO=2.85		1000: TO=2.33	2000: TO=2.33	3000: TO=2.33	5000: TO=2.33		1000: TO=2	2000: TO=2	3000: TO=2	5000: TO=2		1000: TO=1.5	2000: TO=1.5	3000: TO=1.5	5000: TO=1.5		1000: TO=1	2000: TO=1	3000: TO=1	5000: TO=1		1000: TO=0.67	2000: TO=0.67	3000: TO=0.67	5000: TO=0.67		1000: TO=0.5	2000: TO=0.5	3000: TO=0.5	5000: TO=0.5
null	0.192291	0	0	0		0.191167	0	0	0		0.189789	0	0	0		0.188825	0	0	0		0.1881	0	0	0		0.187447	0	0	0		0.185978	0	0	0		0.183289	0	0	0		0.179878	0	0	0		0.177122	0	0	0
B	0.37639	0.488121	0.367731	0.216182		0.374827	0.487878	0.367226	0.215645		0.373813	0.487572	0.366618	0.215085		0.373429	0.487375	0.366232	0.214763		0.373244	0.487242	0.365969	0.214552		0.373129	0.487134	0.365753	0.214382		0.372992	0.486936	0.365334	0.214055		0.372989	0.48673	0.364781	0.2136		0.373201	0.486724	0.364383	0.213191		0.373448	0.486883	0.364235	0.212948
D	0.316343	0.229444	0.114013	0		0.316619	0.229601	0.113736	0		0.317052	0.229786	0.113357	0		0.317394	0.229902	0.113083	0		0.317667	0.229981	0.112878	0		0.317922	0.230045	0.112695	0		0.31852	0.230172	0.112293	0		0.319685	0.230355	0.111603	0		0.321261	0.230542	0.11082	0		0.322595	0.230689	0.110262	0
A	0.049225	0	0	0		0.0512446	0	0	0		0.0529026	0	0	0		0.0537732	0	0	0		0.0543386	0	0	0		0.0548042	0	0	0		0.0557561	0	0	0		0.0573289	0	0	0		0.0592237	0	0	0		0.060746	0	0	0
other	0.0657516	0.00960227	0.00395932	0.0176649		0.0661432	0.00959099	0.0039761	0.0176614		0.0664439	0.00957092	0.00399811	0.0176625		0.0665789	0.00955299	0.00401327	0.0176681		0.0666512	0.00953756	0.00402425	0.017675		0.0666986	0.00952234	0.00403375	0.0176831		0.066754	0.00948387	0.00405361	0.0177073		0.0667075	0.00940067	0.00408449	0.0177702		0.066437	0.00927798	0.00411438	0.0178743		0.0660896	0.00917056	0.00413229	0.0179701
A.D	0	0.272832	0.514297	0.766153		0	0.272931	0.515062	0.766693		0	0.273071	0.516027	0.767252		0	0.27317	0.516671	0.767569		0	0.27324	0.517129	0.767773		0	0.273298	0.517519	0.767935		0	0.273408	0.51832	0.768237		0	0.273514	0.519532	0.76863		0	0.273456	0.520682	0.768935		0	0.273258	0.521371	0.769082
NULL	1000: TO=null	2000: TO=null	3000: TO=null	5000: TO=null		1000: TO=9	2000: TO=9	3000: TO=9	5000: TO=9		1000: TO=4	2000: TO=4	3000: TO=4	5000: TO=4		1000: TO=2.85	2000: TO=2.85	3000: TO=2.85	5000: TO=2.85		1000: TO=2.33	2000: TO=2.33	3000: TO=2.33	5000: TO=2.33		1000: TO=2	2000: TO=2	3000: TO=2	5000: TO=2		1000: TO=1.5	2000: TO=1.5	3000: TO=1.5	5000: TO=1.5		1000: TO=1	2000: TO=1	3000: TO=1	5000: TO=1		1000: TO=0.67	2000: TO=0.67	3000: TO=0.67	5000: TO=0.67		1000: TO=0.5	2000: TO=0.5	3000: TO=0.5	5000: TO=0.5
null	0.984311	0.992027	0.993517	0.988413		0.974402	0.983804	0.987435	0.979344		0.962488	0.973384	0.979408	0.971847		0.954322	0.966295	0.973804	0.967192		0.948277	0.961153	0.969692	0.963974		0.942901	0.956672	0.966088	0.961266		0.931035	0.947102	0.958364	0.955763		0.910055	0.931236	0.945628	0.947421		0.884705	0.913649	0.931877	0.939242		0.86518	0.901112	0.92245	0.93406
D	0.00629041	0	0	0		0.00917542	0	0	0		0.013195	0	0	0		0.0161542	0	0	0		0.0184118	0	0	0		0.020454	0	0	0		0.0250471	0	0	0		0.033353	0	0	0		0.0435864	0	0	0		0.051576	0	0	0
B	0.00052003	0.00031812	0	0		0.0035257	0.00533591	0	0		0.0077186	0.0116587	0	0		0.0108116	0.0159699	0	0		0.0131757	0.0191142	0	0		0.0153176	0.0218707	0	0		0.0201466	0.0278235	0	0		0.0289157	0.0379377	0	0		0.0397585	0.0495658	0	0		0.0482228	0.0581386	0	0
other	0.00887905	0.00765533	0.00648318	0.0115868		0.0128969	0.0108596	0.0125652	0.0206562		0.0165979	0.0149572	0.0205921	0.028153		0.0187122	0.017735	0.0261955	0.0328077		0.020136	0.019733	0.0303075	0.0360262		0.0213271	0.0214575	0.0339115	0.0387339		0.0237717	0.0250747	0.0416361	0.0442371		0.0276759	0.0308264	0.0543718	0.0525791		0.0319499	0.0367848	0.0681231	0.0607581		0.0350216	0.040749	0.0775502	0.0659403
