# Supplementary material for: Stochastic search and joint fine-mapping increases accuracy and identifies previously unreported associations in immune-mediated diseases
Source: Nat Commun. 2019 Jul 19;10:3216. doi: 10.1038/s41467-019-11271-0 (PMC6642100; doi:10.1038/s41467-019-11271-0)
Supplement: Supplementary file 11 — Supplementary Dataset 10 [file 41467_2019_11271_MOESM11_ESM.xlsx]

## Sheet: D10-CTLA4-BIC
		ATD			T1D			CEL			iCEL			iRA
Group Model	SNP Model	BIC	PP	GPP	BIC	PP	GPP	BIC	PP	GPP	BIC	PP	GPP	BIC	PP	GPP
E	rs1980422	14347.4	5.19e-05	0	24518.2	0.0113368	0	26304.8	0.00038138	1.27e-06	38633.8	0.00198392	0.0104199	37384.7	0.00914886	0.0005632
G	rs3087243	14245.7	0.199369	0.842071	24456	0.00159477	0.00280824	26279.3	0.0446015	0.641369	38642.1	0.00170541	0.00010757	37376.1	0.00398838	0.00787215
H	rs231775	14261.8	0.00107508	0.00023018	24460.9	0.0144648	0.00141552	26318.1	0.00075273	0	38680.5	0.00087004	0	37387.7	0.00074331	0.0019875
C	rs117701653	14339.5	1.87e-05	0	24509.4	1.17e-05	0	26316.2	1.48e-05	0	38661.5	0.0244021	0	37376.1	0.00397654	0.00397654
H+E	rs231775 + rs1980422	14249.7	0	0.00156507	24443	0	0.764705	26291.3	0	1.65e-05	38636.4	0	5.56e-05	37367.2	0	0.753451
E+G	rs1980422+ rs3087243	14255.3	2.85e-06	0.00070347	24463.8	0	2.44e-06	26276.2	0.00038138	0.0884958	38620.7	0.00151278	0.115488	37375.4	1.03e-05	0.00037791
G+C	rs3087243 + rs117701653	14252.3	0	5.56e-05	24457.7	0	1.19e-06	26282.7	0	0.00018158	38639.7	0	1.11e-07	37366.4	0	0.00220129
H+E+C	rs231775 +rs1980422 + rs117701653	14257.9	0	0	24448.6	0	7.78e-05	26296.6	0	0	38637.3	0	0	37362.9	0	0.0169213
E+G+C	rs1980422+ rs3087243 + rs117701653	14261.9	0	0	24466.2	0	0	26281.2	0	0	38622.3	0	0	37368.3	0	0
H+E+K	rs231775 + rs1980422+rs76676160	14257.8	0	0	24443.1	0	0.00187544	26281.3	0	4.76e-07	38625.8	0	2.8e-05	37368.2	0	0.00139089
H+E+C+K	rs231775 +rs1980422 + rs117701653+rs76676160	14265.9	0	0	24448	0	0	26285.7	0	0	38625.2	0	0	37362.7	0	2.59e-05
G+K	rs3087243+rs76676160	14254.3	4.77e-06	7.52e-05	24455.3	3.88e-06	9.19e-06	26270.8	0.00563964	0.13599	38632.9	0.00010714	4.24e-05	37376.1	7.07e-06	2.85e-05
G+C+K	rs3087243 + rs117701653+rs76676160	14260.7	0	0	24456.2	0	0	26273.2	0	5.1e-05	38629.2	0	0	37365.2	0	1.34e-05
E+G+K	rs1980422+ rs3087243+rs76676160	14263.9	0	0	24463.6	0	0	26268.9	2.54e-05	0.0104774	38613.4	0.00010714	0.0202909	37376.1	0	0
E+G+C+K	rs1980422+ rs3087243 + rs117701653+rs76676160	14270.3	0	0	24465.1	0	0	26273.1	0	0	38613.8	0	0	37367.7	0	0
