# Supplementary material for: Stochastic search and joint fine-mapping increases accuracy and identifies previously unreported associations in immune-mediated diseases
Source: Nat Commun. 2019 Jul 19;10:3216. doi: 10.1038/s41467-019-11271-0 (PMC6642100; doi:10.1038/s41467-019-11271-0)
Supplement: Supplementary file 12 — Supplementary Dataset 11 [file 41467_2019_11271_MOESM12_ESM.xlsx]

## Sheet: D11-IL2RA-new-groups
SNP	Group	Matches Previous Groups	rsID	Position	Alleles	MAF (UK)	ATD.SS.Total.MPPi	ATD.SS.MPPi	ATD.MFM.Total.MPPi	ATD.MFM.MPPi	int.ATD.MFM.Total.MPPi	int.ATD.MFM.MPPi	MS.SS.Total.MPPi	MS.SS.MPPi	MS.MFM.Total.MPPi	MS.MFM.MPPi	int.MS.MFM.Total.MPPi	int.MS.MFM.MPPi	T1D.SS.Total.MPPi	T1D.SS.MPPi	T1D.MFM.Total.MPPi	T1D.MFM.MPPi	int.T1D.MFM.Total.MPPi	int.T1D.MFM.MPPi	iRA.SS.Total.MPPi	iRA.SS.MPPi	iRA.MFM.Total.MPPi	iRA.MFM.MPPi
rs150842382.6032661.C.CT	A		rs150842382	6032661	C > CT	0.144375	0.984179	5.66e-05	0.997507	1.62e-06	0.994018	2.88e-06	0.192678	0.0057999	0.928256	0.00019947	0.806826	0.00048994	1.00023	6.99e-06	1.00006	2.39e-06	1.00004	1.7e-06	0.00395431	0.00011119	0.112327	2.76e-05
rs41294605.6032917.G.A	A		rs41294605	6032917	G > A	0.144879		5.13e-05		1.54e-06		2.67e-06		0.00693264		0.00023797		0.00058502		6.45e-06		2.31e-06		1.63e-06		0.00010962		2.83e-05
rs41294659.6048112.A.G	A		rs41294659	6048112	A > G	0.130673		1.96e-05		2.78e-07		5.8e-07		0.00103025		3.34e-05		8.27e-05		4.93e-06		0		0		0.00013397		2.64e-05
rs41294663.6048900.T.C	A		rs41294663	6048900	T > C	0.130934		1.43e-05		0		0		0.00093149		3.01e-05		7.45e-05		4.89e-06		0		0		0.00012126		2.39e-05
rs12722599.6054912.AT.A	A		rs12722599	6054912	AT > A	0.130859		1.99e-05		2.79e-07		5.88e-07		0.00081411		2.58e-05		6.4e-05		5.04e-06		0		0		0.00014976		2.89e-05
rs12243993.6055042.C.T	A		rs12243993	6055042	C > T	0.13093		2.05e-05		2.93e-07		6.19e-07		0.0007649		2.42e-05		6e-05		5.06e-06		0		0		0.00014804		2.86e-05
rs41294681.6057655.T.C	A		rs41294681	6057655	T > C	0.171711		6.66e-08		0		0		0.0435944		0.00145006		0.00359798		5.09e-06		6.02e-06		3.5e-06		7.79e-05		4.79e-05
rs28360493.6057774.A.C	A		rs28360493	6057774	A > C	0.17174		5.58e-08		0		0		0.0233179		0.00077351		0.00191942		5.33e-06		4.31e-06		2.69e-06		6.96e-05		2.96e-05
rs28360490.6061479.A.C	A		rs28360490	6061479	A > C	0.131057		0.00027282		6.22e-06		1.34e-05		0.00039944		1.19e-05		2.93e-05		1.03e-05		2.72e-06		2.1e-06		0.00010482		1.7e-05
rs28360489.6061499.C.T	A		rs28360489	6061499	C > T	0.130934		0.00025078		5.68e-06		1.22e-05		0.00039724		1.18e-05		2.91e-05		8.77e-06		2.24e-06		1.73e-06		0.0001387		2.16e-05
rs12722563.6069561.G.A	A	x	rs12722563	6069561	G > A	0.120239		0.0198645		0.00053179		0.00108554		0.00126235		0.00015526		0.00026519		1.25e-05		3.59e-06		2.73e-06		0.00011223		0.00010272
rs12722558.6070276.A.T	A		rs12722558	6070276	A > T	0.121514		0.0154398		0.00039681		0.00082762		0.00107153		0.00011011		0.00019434		9.8e-06		2.19e-06		1.68e-06		0.00011084		8.7e-05
rs12722552.6071347.C.T	A		rs12722552	6071347	C > T	0.120378		0.0143737		0.00038466		0.00078647		0.00155416		0.00015259		0.00027201		1.19e-05		3.22e-06		2.44e-06		0.00011582		9e-05
rs12722522.6078553.G.A	A	x	rs12722522	6078553	G > A	0.111982		0.0169022		0.00582284		0.0053379		0.0412148		0.0134762		0.016726		0.015282		0.00512759		0.00479165		0.00032992		0.00242364
rs12722508.6088743.A.T	A	x	rs12722508	6088743	A > T	0.111394		0.0303702		0.00941547		0.00915638		0.0213993		0.0158528		0.0175855		0.0250153		0.00849764		0.00830599		0.00048654		0.00534507
rs7909519.6089841.T.G	A	x	rs7909519	6089841	T > G	0.111675		0.0406152		0.0297936		0.0260043		0.0252349		0.0503184		0.050068		0.0605788		0.0293094		0.0270073		0.00049233		0.0141905
rs61839660.6094697.C.T	A	x	rs61839660	6094697	C > T	0.102057		0.454234		0.0438176		0.062184		0.00018228		0.00143279		0.00135233		0.0234482		0.0357349		0.0441454		6.52e-05		0
rs12722496.6096667.A.G	A	x	rs12722496	6096667	A > G	0.113451		0.186673		0.628446		0.611557		0.0083656		0.589911		0.497041		0.584866		0.639813		0.633759		0.00017336		0.0608799
rs12722495.6097283.T.C	A	x	rs12722495	6097283	T > C	0.11341		0.180084		0.278191		0.275656		0.00795051		0.25403		0.216354		0.272507		0.28093		0.280995		0.00018044		0.0288107
rs79092647.6109345.CAAA.C	A		rs79092647	6109345	CAAA > C	0.0999177		0.00197597		6.35e-05		0.0001205		5.7e-05		2.42e-06		4.78e-06		0.00302419		9.75e-05		0.00015094		7.44e-05		1.78e-05
rs41295049.6109676.G.A	A	x	rs41295049	6109676	G > A	0.100041		0.0022883		8.11e-05		0.00014821		6.05e-05		3.02e-06		5.67e-06		0.00416698		0.00013659		0.00021043		7.21e-05		1.88e-05
rs61839672.6111993.G.A	A		rs61839672	6111993	G > A	0.102711		0.00161755		3.88e-05		8.38e-05		6.1e-05		1.92e-06		4.37e-06		0.00021677		7.78e-06		1.1e-05		0.00010504		4.74e-05
rs41295061.6114660.C.A	A		rs41295061	6114660	C > A	0.0998355		0.00178877		4.95e-05		9.99e-05		5.6e-05		2e-06		4.23e-06		0.00150151		4.79e-05		7.31e-05		7.43e-05		1.61e-05
rs41295063.6115204.A.G	A		rs41295063	6115204	A > G	0.0999843		0.00207009		6.25e-05		0.00012142		5.79e-05		2.36e-06		4.75e-06		0.00237495		7.8e-05		0.0001183		7.19e-05		0
rs41295065.6116975.G.A	A		rs41295065	6116975	G > A	0.0998355		0.00258418		7.25e-05		0.00014541		6.17e-05		2.55e-06		5.19e-06		0.00163747		5.74e-05		8.33e-05		7.9e-05		1.8e-05
rs41295071.6118111.C.T	A		rs41295071	6118111	C > T	0.105389		0.00250611		6.29e-05		0.00013206		1.68e-05		6.42e-07		1.32e-06		0.000728		2.53e-05		4.23e-05		3.8e-05		0
rs41295081.6119234.C.T	A		rs41295081	6119234	C > T	0.106417		0.00230434		6.46e-05		0.00012837		1.74e-05		7.29e-07		1.43e-06		0.00185606		6.64e-05		0.00012717		4.37e-05		0
rs79116804.6121703.C.CAAT	A		rs79116804	6121703	C > CAAT	0.106495		0.00241164		6.46e-05		0.00013128		1.8e-05		7.31e-07		1.46e-06		0.00138005		4.86e-05		9.41e-05		4.17e-05		0
rs12254050.6123113.A.G	A		rs12254050	6123113	A > G	0.106699		0.0013894		3.49e-05		7.31e-05		1.6e-05		0		0		0.0007684		2.44e-05		5.14e-05		4.36e-05		0
rs41295113.6123329.G.A	A		rs41295113	6123329	G > A	0.106335		0.00212225		5.12e-05		0.00010964		1.94e-05		6.89e-07		1.47e-06		0.00035278		1.23e-05		2.39e-05		3.89e-05		0
rs76996808.6124262.T.C	A		rs76996808	6124262	T > C	0.106211		0.00185839		4.52e-05		9.63e-05		1.86e-05		6.5e-07		1.39e-06		0.00042835		1.43e-05		2.81e-05		4.02e-05		0
rs12722504.6089777.GATAA.G	B		rs12722504	6089777	GATAA > G	0.276749	0.00256949	0.00016332	0.00198927	5.59e-05	0.00219108	6.25e-05	0.682598	0.0934464	0.0565688	0.00709861	0.156907	0.0206828	0.00030808	0.00012272	0.00271778	0.00034555	0.00161443	0.00021202	0.00093216	0.00042699	0.0121302	0.00289021
rs2104286.6099045.T.C	B	x	rs2104286	6099045	T > C	0.276471		0.00166535		0.00159644		0.00174966		0.414607		0.0356619		0.0973215		9e-05		0.00156869		0.00092562		0.00028134		0.00731864
rs12722488.6102726.T.TA	B		rs12722488	6102726	T > TA	0.276251		0.00074082		0.00033693		0.00037888		0.174544		0.0138083		0.0389025		9.53e-05		0.00080355		0.00047679		0.00022382		0.00192139
rs2476491.6095410.A.T	C		rs2476491	6095410	A > T	0.295393	0.986071	0.428945	0.997828	0.427278	0.994583	0.42534	0.0017113	5.63e-05	0.00196949	8.94e-05	0.00373595	0.00012906	0.783704	1.03e-05	0.809832	5.09e-06	0.823887	3.88e-06	0.00010296	1.71e-05	0	0
rs2245675.6095577.G.A	C		rs2245675	6095577	G > A	0.326368		0.245909		0.251416		0.250774		2.17e-05		0		0		6.79e-06		0		0		9.78e-06		0
rs1924138.6096158.A.C	C		rs1924138	6096158	A > C	0.37877		0.00103576		0.00111623		0.00111983		4.09e-05		0		0		4.14e-06		0		0		1.39e-05		0
rs2256852.6096923.G.A	C		rs2256852	6096923	G > A	0.326859		0.275572		0.282448		0.281694		2.23e-05		0		0		7.05e-06		0		0		9.58e-06		0
rs2256774.6097165.T.C	C		rs2256774	6097165	T > C	0.342822		0.0340354		0.0347533		0.0346991		1.15e-05		0		0		1.04e-05		3.03e-06		2.35e-06		1.02e-05		0
rs11597367.6107534.A.G	C	x	rs11597367	6107534	A > G	0.247141		0.00020464		0.00037126		0.00038594		0.00067116		0.00062053		0.00128944		0.190638		0.198249		0.201976		1.95e-05		0
rs35285258.6118770.C.T	C	x	rs35285258	6118770	C > T	0.245455		0.00013904		8.87e-05		0.00011236		0.00051934		0.00047515		0.00092227		0.17686		0.182759		0.18639		1.03e-05		0
rs11594656.6122009.T.A	C	x	rs11594656	6122009	T > A	0.245455		0.00023066		0.00035561		0.00045721		0.00036816		0.00078439		0.00139518		0.416167		0.428816		0.435515		1.26e-05		0
rs3118475.6107265.T.C	D	x	rs3118475	6107265	T > C	0.190292	0.00045664	6.6e-05	0.00030342	7.71e-05	0.00019052	4.82e-05	0.195178	0.0230834	0.928207	0.0628718	0.806948	0.0552683	0.00036633	5.07e-05	0.00039885	6.28e-05	0.00025953	3.92e-05	6.4e-05	8.9e-06	0	0
rs7089861.6110326.C.G	D		rs7089861	6110326	C > G	0.273266		2.23e-05		3.26e-06		2.06e-06		0.0708267		0.582388		0.503241		2.03e-07		0		0		3.31e-07		0
rs62626317.6110925.A.G	D	x	rs62626317	6110925	A > G	0.190539		6.22e-05		5.51e-05		3.41e-05		0.0259446		0.072984		0.0640716		6.16e-05		8.79e-05		5.42e-05		8.87e-06		0
rs41295055.6111622.C.T	D	x	rs41295055	6111622	C > T	0.190169		6.99e-05		0.00011221		6.91e-05		0.025982		0.0725		0.0636806		6.89e-05		0.00010175		6.28e-05		8.89e-06		0
rs41295077.6118262.G.A	D		rs41295077	6118262	G > A	0.189681		4.89e-05		1.67e-06		1.51e-06		0.00672065		0.0189577		0.0166442		4.97e-05		3.89e-05		2.75e-05		8.9e-06		0
rs41295079.6119154.C.T	D	x	rs41295079	6119154	C > T	0.189181		4.6e-05		1.54e-06		1.41e-06		0.00644543		0.0183268		0.0160867		4.58e-05		3.56e-05		2.52e-05		8.89e-06		0
rs62626325.6121285.G.A	D	x	rs62626325	6121285	G > A	0.189383		4.62e-05		1.7e-06		1.5e-06		0.00806633		0.0229182		0.0201203		4.6e-05		3.79e-05		2.64e-05		9.01e-06		0
rs41295105.6122674.T.G	D	x	rs41295105	6122674	T > G	0.189593		4.89e-05		1.68e-06		1.52e-06		0.00678199		0.019297		0.0169401		4.34e-05		3.41e-05		2.41e-05		8.97e-06		0
rs56382813.6124257.C.T	D	x	rs56382813	6124257	C > T	0.220701		4.62e-05		4.92e-05		3.12e-05		0.021327		0.0579636		0.0508947		7.94e-16		0		0		1.25e-06		0
rs6602437.6130077.C.T	E	x	rs6602437	6130077	C > T	0.424229	0.00083908	0.00025778	0.00097114	0.00060147	0.00078302	0.00049193	0.00021915	5.75e-05	0.00014083	0.00011731	0.00019429	0.00015674	0.998576	0.909236	0.998517	0.907172	0.998146	0.908849	1.62e-05	7.52e-06	0	0
rs34975410.6130122.T.TA	E		rs34975410	6130122	T > TA	0.430229		0.00025063		0.00020407		0.0001605		3.8e-05		1.78e-05		2.53e-05		0.0820292		0.0834393		0.08144		7.56e-06		0
rs12220852.6133371.T.C	E		rs12220852	6133371	T > C	0.329741		9.53e-05		4.66e-05		3.67e-05		3.92e-05		2.09e-06		4.37e-06		0.00279229		0.00303282		0.00301259		3.27e-07		0
rs4747865.6134867.G.C	E		rs4747865	6134867	G > C	0.328425		0.00013439		6.9e-05		5.44e-05		5.03e-05		2.41e-06		5.24e-06		0.00182478		0.00195322		0.00194152		3.35e-07		0
rs10905773.6142476.T.C	E		rs10905773	6142476	T > C	0.328959		0.00010103		5e-05		3.95e-05		3.41e-05		1.27e-06		2.64e-06		0.00269385		0.00291994		0.00290364		4.29e-07		0
rs41295121.6129643.C.T	F	x	rs41295121	6129643	C > T	0.0109009	0.00014482	1.32e-05	2.74e-05	0	2.48e-05	0	1.13e-05	4.48e-13	0	0	0	0	0.973808	0.0750699	0.974577	0.0743172	0.976256	0.0738534	2.2e-05	1.26e-05	0	0
rs41295159.6148535.C.G	F	x	rs41295159	6148535	C > G	0.0109596		1.24e-05		0		0		1.13e-05		0		0		0.521304		0.514056		0.513872		8.73e-06		0
rs80250062.6191884.T.C	F	x	rs80250062	6191884	T > C	0.0147069		2.14e-05		1.9e-06		1.9e-06		4.52e-13		0		0		0.133893		0.136646		0.13646		1.88e-07		0
rs78938174.6193815.T.C	F	x	rs78938174	6193815	T > C	0.014844		2.01e-05		9.87e-07		1.01e-06		4.82e-13		0		0		0.0610373		0.0619103		0.0617159		1.89e-07		0
rs189193613.6197361.G.C	F	x	rs189193613	6197361	G > C	0.0173062		2.8e-05		1.98e-06		2.04e-06		5.47e-13		0		0		0.0477819		0.0486037		0.0493241		1.88e-07		0
rs74765647.6197496.G.A	F	x	rs74765647	6197496	G > A	0.0182563		4.97e-05		2.25e-05		1.98e-05		6.19e-13		0		0		0.134722		0.139044		0.14103		1.86e-07		0
rs59709453.6036079.C.G	G		rs59709453	6036079	C > G	0.0211436	0.00057504	6.88e-05	8.45e-05	2.08e-06	7.12e-05	2.27e-06	0.0001026	1.13e-05	0	0	0	0	0.0562538	0.00370886	0.0407455	0.00269462	0.031728	0.00209492	7.52e-05	1.91e-07	0	0
rs41294623.6036457.A.G	G		rs41294623	6036457	A > G	0.0209261		4.78e-05		1.71e-06		1.8e-06		4.08e-13		0		0		0.0113467		0.00810743		0.00631588		7.28e-06		0
rs41294677.6050892.C.T	G		rs41294677	6050892	C > T	0.0229535		0.00011817		6.99e-05		5.54e-05		1.04e-05		0		0		0.00267672		0.00195873		0.0015244		7.44e-06		0
rs7914699.6075148.C.T	G		rs7914699	6075148	C > T	0.0343578		4.62e-05		1.45e-06		1.57e-06		1.16e-05		0		0		0.00479163		0.00347453		0.0027059		8.62e-06		0
rs12722534.6075211.G.A	G		rs12722534	6075211	G > A	0.0342168		5.03e-05		1.61e-06		1.74e-06		1.19e-05		0		0		0.00583379		0.00424023		0.00330208		8.86e-06		0
rs12722521.6078796.G.A	G		rs12722521	6078796	G > A	0.0342657		4.89e-05		1.61e-06		1.73e-06		1.17e-05		0		0		0.00689196		0.00501629		0.00390661		8.96e-06		0
rs12722520.6079152.G.A	G		rs12722520	6079152	G > A	0.0345537		4.65e-05		1.44e-06		1.57e-06		1.16e-05		0		0		0.0041945		0.00303969		0.00236754		8.52e-06		0
rs12722518.6080637.A.C	G		rs12722518	6080637	A > C	0.0345948		4.98e-05		1.58e-06		1.71e-06		1.12e-05		0		0		0.00549318		0.00398788		0.00310517		8.31e-06		0
rs791591.6081924.A.C	G		rs791591	6081924	A > C	0.0345948		4.98e-05		1.58e-06		1.71e-06		1.14e-05		0		0		0.00554306		0.00403124		0.00313878		8.51e-06		0
rs12722512.6085640.A.T	G		rs12722512	6085640	A > T	0.0344028		4.87e-05		1.56e-06		1.68e-06		1.15e-05		0		0		0.00577343		0.00419482		0.00326675		8.51e-06		0
rs11256593.6117322.C.T	H		rs11256593	6117322	C > T	0.480255	4.54e-05	8.17e-06	0	0	0	0	0.134533	0.00230869	0.0159635	0.00290104	0.036166	0.00405797	0.213587	0.196889	0.188517	0.147086	0.174413	0.115274	6.07e-06	5.82e-07	0	0
rs4749955.6118966.C.T	H		rs4749955	6118966	C > T	0.449609		8.09e-06		0		0		0.036873		0.00343077		0.00864224		0.00338659		0.00922611		0.00588447		6.73e-07		0
rs11256601.6119625.C.T	H		rs11256601	6119625	C > T	0.449595		8.03e-06		0		0		0.0411556		0.00421456		0.0102035		0.00457223		0.0136138		0.00862402		6.48e-07		0
rs7078535.6120424.C.T	H		rs7078535	6120424	C > T	0.449733		8.04e-06		0		0		0.0478608		0.00476233		0.0116758		0.00405441		0.0136122		0.00855121		6.58e-07		0
rs2182410.6122669.T.C	H		rs2182410	6122669	T > C	0.39782		1.31e-05		0		0		0.00633445		0.00065478		0.00158648		0.00468471		0.00497938		0.0360793		3.51e-06		0
rs706778.6098949.C.T	I		rs706778	6098949	C > T	0.399479	0.00077411	0.00045669	2.77e-05	1.81e-05	0.0021075	0.00189197	0.0013602	4.52e-05	0.00056155	6.88e-07	0.00200103	6.22e-05	0.21632	0.00072678	0.190224	0.00048016	0.199762	0.0153727	0.980701	0.51462	0.909228	0.483771
rs3134883.6100725.G.A	I		rs3134883	6100725	G > A	0.299548		9.54e-06		0		0		0.00016795		0.00010667		0.00017441		1.69e-05		2.7e-06		2.33e-06		0.00116571		0.00095673
rs3118469.6101129.A.T	I		rs3118469	6101129	A > T	0.299959		9.59e-06		0		0		9.86e-05		4.09e-05		6.84e-05		1.98e-05		2.87e-06		2.57e-06		0.00131999		0.00108046
rs3118470.6101713.T.C	I		rs3118470	6101713	T > C	0.316299		1.16e-05		0		0		0.0005011		0.00030768		0.00135818		1.43e-05		7.09e-06		1.6e-05		0.0246786		0.0204631
rs3134882.6102725.G.A	I		rs3134882	6102725	G > A	0.33052		4.77e-06		0		0		2.76e-05		1.31e-06		2.36e-06		0.0129337		0.00132977		0.00130739		0.00066164		0.00090631
rs3118471.6102757.A.G	I		rs3118471	6102757	A > G	0.300576		9.55e-06		0		0		0.0001521		9.58e-05		0.00015802		2.24e-05		3.04e-06		2.72e-06		0.00129276		0.00106124
rs12722485.6105136.AAC.A	I		rs12722485	6105136	AAC > A	0.340534		4.34e-06		0		0		2.33e-05		0		0		0.0279611		0.0258761		0.0193424		0.00030512		0.00059929
rs11256557.6105836.C.A	I		rs11256557	6105836	C > A	0.339725		4.27e-06		0		0		2.49e-05		0		0		0.0727913		0.0670261		0.0500355		0.0002717		0.00104388
rs7072793.6106266.T.C	I		rs7072793	6106266	T > C	0.407737		5.76e-05		2.19e-06		5.52e-05		7.35e-05		2.07e-06		4.79e-05		0.00220195		0.00210312		0.0160915		0.121094		0.112683
rs7073236.6106552.T.C	I		rs7073236	6106552	T > C	0.407775		8.17e-05		3.24e-06		6.52e-05		7.09e-05		2.38e-06		4.35e-05		0.00152123		0.0013923		0.00831437		0.0912253		0.0824221
rs7096384.6106638.C.T	I		rs7096384	6106638	C > T	0.407873		6.81e-05		2.57e-06		4.86e-05		8.27e-05		2.29e-06		3.97e-05		0.00155422		0.001437		0.00806463		0.0849888		0.0766341
rs7907829.6107007.G.T	I		rs7907829	6107007	G > T	0.340054		4.26e-06		0		0		2.19e-05		0		0		0.0525936		0.048421		0.0361607		0.00026738		0.00079953
rs10795791.6108340.A.G	I		rs10795791	6108340	A > G	0.408227		4.78e-05		1.61e-06		4.66e-05		5.22e-05		1.77e-06		4.65e-05		0.00178012		0.00170329		0.0147896		0.138515		0.12605
rs4147359.6108439.G.A	I		rs4147359	6108439	G > A	0.340683		4.29e-06		0		0		1.82e-05		0		0		0.0421822		0.0404394		0.0302594		0.00029419		0.00075694
rs706779.6098824.T.C	J		rs706779	6098824	T > C	0.469642	0.0113001	0.0111661	0.00059363	0.00058619	0.00160289	0.00158561	0.00011576	1.35e-05	0	0	0	0	0.00236076	1.05e-05	0	0	0	0	0.00088089	0.00066728	0.00337856	0.00320235
rs7090530.6110875.C.A	J		rs7090530	6110875	C > A	0.400664		0.000134		7.45e-06		1.73e-05		0.00010227		0		0		0.00235026		0		0		0.0002136		0.00017622
rs56179589.6104374.T.G	K		rs56179589	6104374	T > G	0.00739653	3.97e-05	1.86e-05	0	0	0	0	2.18e-05	1.1e-05	0	0	0	0	0.0121226	0.00138211	0.0114092	0.00128922	0.0102313	0.00115371	4.04e-07	2.02e-07	0	0
rs118093004.6174413.C.T	K		rs118093004	6174413	C > T	0.00902235		2.11e-05		0		0		1.08e-05		0		0		0.0107405		0.01012		0.00907755		2.02e-07		0
rs7893467.6079035.G.T	L		rs7893467	6079035	G > T	0.0712053	4.69e-05	4.69e-05	0	0	0	0	0.00019596	0.00019596	0	0	0	0	0.0308358	0.0308358	0	0	0	0	2.71e-05	2.71e-05	0	0
