# Supplementary material for: Stochastic search and joint fine-mapping increases accuracy and identifies previously unreported associations in immune-mediated diseases
Source: Nat Commun. 2019 Jul 19;10:3216. doi: 10.1038/s41467-019-11271-0 (PMC6642100; doi:10.1038/s41467-019-11271-0)
Supplement: Supplementary file 13 — Supplementary Dataset 12 [file 41467_2019_11271_MOESM13_ESM.xlsx]

## Sheet: gDNA
Donor	Genotype	A count -1	G count -1	A count -2	G count -2	A count -3	G count -3	A count -4	G count -4	% A Allele	STDEV	Allelic ratio A:G
gDNA-1	C x Sus	2371	2427	1173	1107	874	783			51.2032	1.67812	1.04932
gDNA-2	E x Sus	2696	2591	4023	3949	2664	2862			49.8885	1.47881	0.995551
gDNA-3	C x Sus	3242	3364	899	883	1266	1256			49.9079	0.730783	0.996324
gDNA-4	D+E x Sus	3468	3451	1144	1077	1146	1167			50.3924	1.00853	1.01582
gDNA-5	C+E x Sus	1687	1855	4968	5116	1302	1293			49.0227	1.28983	0.961657
gDNA-6	D+E x Sus	2999	3094	2289	2377	1993	1983			49.4677	0.575696	0.978933
gDNA-7	E x Sus	2440	2494	1010	1086	1082	1236			48.106	1.38908	0.927005
gDNA-8	A+E x Sus	24200	24345	22450	22481					49.9081	0.0812102	0.99633
gDNA-9	A+E x D+E	11219	9947	6850	7090					51.072	2.73343	1.04382
gDNA-10	A+E x E	21238	20843	21526	21210	19475	19151	21604	22131	50.164	0.512604	1.00658
gDNA-11	A+E x D+E	7617	7454	7317	7201					50.4701	0.0998927	1.01898
gDNA-12	E x Sus	2069	1985	1833	1879	1962	1920	1489	1550	49.9884	0.958575	0.999538
gDNA-13	E x Sus	2094	2058	1098	1058	2342	2114	2163	2104	51.1527	0.958567	1.0472
gDNA-14	E x Sus	2710	2774	2919	2999	2622	2676	2231	2364	49.1959	0.434134	0.968346
gDNA-15	C x C	9374	8943	7150	7101	6333	6167	6643	6638	50.5078	0.52392	1.02052
gDNA-16	C x C	7161	7200	6686	6538	7035	6511	5881	5426	51.0925	1.05619	1.04468
gDNA-17	C x C	5500	5396	7666	7545	5600	5565	4402	4414	50.2409	0.246977	1.00968
gDNA-18	C x C	5777	5407	6988	7242	6940	6915	4201	4266	50.117	1.10052	1.00469
gDNA-19	A x D	575	593	650	661	622	585			50.1142	1.24094	1.00458

## Sheet: Central memory result
Donor	Genotype	A count -1	G count -1	A count -2	G count -2	A count -3	G count -3	A count -4	G count -4	% A Allele	STDEV	rs12244380 phasing	Genotype group ratio	Allelic ratio
A	A+E x Sus	5824	10401	3778	7175	5685	7723	4439	6695	38.1642	3.62747	A haplotype on G read out	A haplotype makes more	1.62025
B	A+E x Sus	6920	8516	7668	9180	7945	9851			44.996	0.457093	A haplotype on G read out	A haplotype makes more	1.22242
C	A+E x Sus	7040	9880	8013	11234					41.62	0.017605	A haplotype on G read out	A haplotype makes more	1.40269
D	A+E x Sus	4374	5929	3130	4496	4638	6342	5949	7575	42.4316	1.20925	A haplotype on G read out	A haplotype makes more	1.35673
E	A+E x Sus	2728	4326	3044	3785	5869	7615	3308	4105	42.8494	2.82993	A haplotype on G read out	A haplotype makes more	1.33375
F	A+E x E	11212	7956	10262	8444	9821	6302	10569	8099	57.7203	2.5946	A haplotype on A read out	A haplotype makes more	1.3652
G	A+E x E	6127	7878	5480	7841	6962	9093	10337	14030	42.6681	1.16228	A haplotype on G read out	A haplotype makes more	1.34367
H	A+E x E	10279	8291	7973	5828	8605	6817	11529	9381	56.0143	1.20311	A haplotype on A read out	A haplotype makes more	1.27346
I	A+E x E	5544	4087	7887	5782	8829	6811	10402	8538	56.6591	1.28675	A haplotype on A read out	A haplotype makes more	1.30729
J	A+E x E	8559	5926	1942	1092	5139	3672	7457	5305	59.9632	2.71756	A haplotype on A read out	A haplotype makes more	1.4977
K	D+E x Sus	6693	7385	6698	7144	6065	6861	7883	8849	47.4914	0.652324	D haplotype on A read out	D haplotype makes less	0.904449
L	D+E x Sus	1782	1762	2647	2760	2471	2357	4185	3737	50.8114	1.62556	D haplotype on A read out	D haplotype makes more	1.03299
M	D+E x Sus	6386	8513	5441	7627	8844	9913	14272	16233	44.6085	2.77415	D haplotype on A read out	D haplotype makes less	0.805332
M	D+E x Sus	1149	1303	1221	1276	858	1021	1152	1360	46.8202	1.48143	D haplotype on A read out	D haplotype makes less	0.880414
N	D+E x Sus	7616	7589	11845	11899	7788	7712	9282	9067	50.2015	0.295356	D haplotype on G read out	D haplotype makes more	1.00809
O	D+E x Sus	5824	6085	11526	11466	7159	7428	5929	5997	49.4569	0.56844	D haplotype on A read out	D haplotype makes less	0.978509
O	D+E x Sus	5698	5578	7345	7442	7337	8149	10031	10352	49.1987	1.33118	D haplotype on A read out	D haplotype makes less	0.968455
P	D+E x E	5315	4668	7312	6384	3296	3410	6184	6034	51.5981	2.07063	D haplotype on A read out	D haplotype makes more	1.06603
Q	D+E x E	7318	7024	7095	7065	8804	9868	5940	6536	48.9733	1.88577	D haplotype on A read out	D haplotype makes less	0.959758
Q	D+E x E	2895	3114	2879	3053	3134	3542	3131	3650	47.4571	1.09381	D haplotype on A read out	D haplotype makes less	0.903208
R	D+E x E	7970	8267	12561	13285	9509	9023	7543	8306	49.1472	1.57086	D haplotype on A read out	D haplotype makes less	0.966462
S	D+E x E	16136	17927	16215	18473	14860	17111	20052	21690	47.1585	0.695279	D haplotype on A read out	D haplotype makes less	0.892451
T	A+E x D+E	4010	6206	4799	7346	4534	6973	3972	6101	39.4002	0.109451	A haplotype on G read out	A haplotype makes more	1.53806
T	A+E x D+E	5656	8442	7097	10805	6390	9650	20348	30313	39.9414	0.245624	A haplotype on G read out	A haplotype makes more	1.50367
U	A+E x D+E	5388	7211	5294	7610	6187	8884	2998	4459	41.2619	1.07692	A haplotype on G read out	A haplotype makes more	1.42354
V	A+E x D+E	3110	6242	2980	4790	2671	4649	1359	2644	35.5115	2.34944	A haplotype on G read out	A haplotype makes more	1.81599
W	A+E x D+E	5229	12881	5337	10171	5304	12257			31.1638	2.89265	A haplotype on G read out	A haplotype makes more	2.20885
X	A+E x D+E	4846	8141	5224	7916	8397	11287	5660	8456	39.9565	2.18668	A haplotype on G read out	A haplotype makes more	1.50272
X	A+E x D+E	4841	7184	6980	8729	7990	12074	8457	13053	40.9575	2.34877	A haplotype on G read out	A haplotype makes more	1.44155
Y	A+E x D+E	9570	6296	11267	6822	11175	6824	11192	7033	61.5253	0.888125	A haplotype on A read out	A haplotype makes more	1.59911
Donor 1	E x Sus Donor 1	6451	6889	6555	7457	9538	10044	7889	9170	47.5233	1.19504	E haplotype on G readout	E makes more	1.10423
Donor 2	B and E Donor 2	7047	6638	6411	6695	7462	6240	7550	6665	51.9957	2.38395	B haplotype on A readout	B makes more	1.08315
Donor 3	D+E x E Donor 3	5326	7047	6076	7223	6158	6573	7813	8577	46.1931	2.38624	D haplotype on A read out	D makes less	0.858498
Donor 4	A+E x D Donor 4	9453	16187	10970	18610	8691	14297	7287	12120	37.3273	0.427292	A haplotype on G read out	A makes more/D makes less	1.67901
Donor 4	A+E x D Donor 4	6668	12355	5508	10115	11153	18850	6531	11244	36.0559	1.05938	A haplotype on G read out	A makes more/D makes less	1.77347
Donor 4	A+E x D Donor 4	2217	4120	2385	4045	2105	4189	2135	4299	34.6761	1.79598	A haplotype on G read out	A makes more/D makes less	1.88383

## Sheet: Naive result
Donor	Genotype	A count -1	G count -1	A count -2	G count -2	A count -3	G count -3	A count -4	G count -4	% A Allele	STDEV	rs12244380 phasing	Genotype group ratio	Allelic ratio
B	A+E x Sus	4802	6279	6730	9117	4628	6034	4920	6969	42.6483	0.945307	A haplotype on G read out	A haplotype makes more	1.34476
C	A+E x Sus	6135	7311	5737	8619	6676	8097	8975	11967	43.4091	2.59985	A haplotype on G read out	A haplotype makes more	1.30367
D	A+E x Sus	3719	4148	5438	5784	4321	5625	6761	6002	48.0375	3.9251	A haplotype on G read out	A haplotype makes more	1.08171
E	A+E x Sus	5756	9645	7290	10382	6035	8154	4414	8141	39.079	3.41255	A haplotype on G read out	A haplotype makes more	1.55892
K	D+E x Sus	3623	5986	3550	5907	2914	4513	1950	5564	35.1073	6.15146	D haplotype on A read out	D haplotype makes less	0.541006
L	D+E x Sus	2899	4329	4554	6116	2749	3560	3673	5273	41.8546	1.56206	D haplotype on A read out	D haplotype makes less	0.719827
M	D+E x Sus	3423	7043	2858	5906	4156	8085	3446	7542	32.6574	1.05807	D haplotype on A read out	D haplotype makes less	0.484944
M	D+E x Sus	515	963	1037	1640	667	1032	868	1344	38.0202	2.13092	D haplotype on A read out	D haplotype makes less	0.613428
N	D+E x Sus	12770	10643	18411	13991	11988	6594	11823	8488	58.5217	4.2714	D haplotype on G read out	D haplotype makes less	0.708768
O	D+E x Sus	4850	5076	2480	3858	4663	7750	5853	7946	41.9931	5.00539	D haplotype on A read out	D haplotype makes less	0.723931
O	D+E x Sus	7811	13302	8369	13584	9505	12432	10242	10751	41.8087	5.40882	D haplotype on A read out	D haplotype makes less	0.71847
Q	D+E x E	1602	4204	1359	3380	1681	4638	2553	5320	28.8247	2.5468	D haplotype on A read out	D haplotype makes less	0.404981
Q	D+E x E	1295	2517	1596	2632	1593	2610	1674	2334	37.847	3.18293	D haplotype on A read out	D haplotype makes less	0.608933
R	D+E x E	3161	8372	2451	7641	3024	8317			26.1197	1.63057	D haplotype on A read out	D haplotype makes less	0.353541
S	D+E x E	29846	70195	34582	95619	28322	75554	33731	77755	28.4788	1.83907	D haplotype on A read out	D haplotype makes less	0.398187
T	A+E x D+E	4544	26877	5090	23637	6511	25217	7501	22998	19.3239	4.29841	D haplotype on A read out	A makes more/D makes less	4.17493
T	A+E x D+E	485	1435	900	2085	1110	2207	863	2338	28.9589	3.6235	D haplotype on A read out	A makes more/D makes less	2.45317
U	A+E x D+E	4199	8743	3201	6666	5885	12919	4212	8691	32.2066	0.614016	D haplotype on A read out	A makes more/D makes less	2.10496
X	A+E x D+E	4328	6483	557	952	476	738	865	1737	37.3495	3.03923	D haplotype on A read out	A makes more/D makes less	1.67741
X	A+E x D+E	2708	8270	5982	12766	7643	13399	4897	10166	31.3519	4.86617	D haplotype on A read out	A makes more/D makes less	2.1896
Y	A+E x D+E	4312	3529	13631	8242	13194	10293	13712	12197	56.6028	4.04074	D haplotype on G read out	A makes more/D makes less	1.3043
Donor 1	E x Sus Donor 1	5273	5376	5147	5104	6700	7762	5360	4847	49.6419	2.55351	E haplotype on G readout	E makes more	1.01443
Donor 2	B and E Donor 2	7478	7195	6316	5660	7723	7604	11418	13368	50.0394	2.83133	B haplotype on A readout	B makes more	1.00158
Donor 3	D+E x E Donor 3	5045	8891	6501	10711	3794	6795	6760	12708	36.1312	1.26006	D haplotype on A read out	D makes less	0.565709
Donor 4	A+E x D Donor 4	6340	9107	6174	7813	15395	22041	5964	8935	41.5844	1.77564	D haplotype on A read out	A makes more/D makes less	1.40475
Donor 4	A+E x D Donor 4	1797	5032	1535	3648	1173	4436	1937	4045	27.3059	4.93096	D haplotype on A read out	A makes more/D makes less	2.66221

## Sheet: Donor Genotypes
	SNP Group	A	A	B	B	C	C	D	D	E	E	F	F	3'UTR	3'UTR
	SNP name	rs61839660	rs61839660	rs2104286	rs2104286	rs11594656	rs11594656	rs41295055	rs41295055	rs6602437	rs6602437	rs41295121	rs41295121	rs12244380	rs12244380
	GRCh37 coordinates	chr10:6094697	chr10:6094697	chr10:6099045	chr10:6099045	chr10:6122009	chr10:6122009	chr10:6111622	chr10:6111622	chr10:6130077	chr10:6130077	chr10:6129643	chr10:6129643	chr10:6053374	chr10:6053374
Donor	Haplotype	Allele 1	Allele 2	Allele 1	Allele 2	Allele 1	Allele 2	Allele 1	Allele 2	Allele 1	Allele 2	Allele 1	Allele 2	Allele 1	Allele 2
A	A+E x Sus	T	C	C	T	T	T	C	C	T	C	C	C	G	A
B	A+E x Sus	T	C	C	T	T	T	C	C	T	C	C	C	G	A
C	A+E x Sus	T	C	C	T	T	T	C	C	T	C	C	C	G	A
D	A+E x Sus	T	C	C	T	T	T	C	C	T	C	C	C	G	A
E	A+E x Sus	T	C	C	T	T	T	C	C	T	C	C	C	G	A
F	A+E x E	T	C	C	T	T	T	C	C	T	T	C	C	A	G
G	A+E x E	T	C	C	T	T	T	C	C	T	T	C	C	G	A
H	A+E x E	T	C	C	T	T	T	C	C	T	T	C	C	A	G
I	A+E x E	T	C	C	T	T	T	C	C	T	T	C	C	A	G
J	A+E x E	T	C	C	T	T	T	C	C	T	T	C	C	A	G
K	D+E x Sus	C	C	C	T	T	T	T	C	T	C	C	C	A	G
L	D+E x Sus	C	C	C	T	T	T	T	C	T	C	C	C	A	G
M	D+E x Sus	C	C	C	T	T	T	T	C	T	C	C	C	A	G
N	D+E x Sus	C	C	C	T	T	T	T	C	T	C	C	C	G	A
O	D+E x Sus	C	C	C	T	T	T	T	C	T	C	C	C	A	G
P	D+E x E	C	C	C	T	T	T	T	C	T	T	C	C	A	G
Q	D+E x E	C	C	C	T	T	T	T	C	T	T	C	C	A	G
R	D+E x E	C	C	C	T	T	T	T	C	T	T	C	C	A	G
S	D+E x E	C	C	C	T	T	T	T	C	T	T	C	C	A	G
T	A+E x D+E	T	C	C	C	T	T	C	T	T	T	C	C	G	A
U	A+E x D+E	T	C	C	C	T	T	C	T	T	T	C	C	G	A
V	A+E x D+E	T	C	C	C	T	T	C	T	T	T	C	C	G	A
W	A+E x D+E	T	C	C	C	T	T	C	T	T	T	C	C	G	A
X	A+E x D+E	T	C	C	C	T	T	C	T	T	T	C	C	G	A
Y	A+E x D+E	T	C	C	C	T	T	C	T	T	T	C	C	A	G
Donor 1	E x Sus Donor 1	C	C	T	T	T	T	C	C	T	C	C	C	G	A
Donor 2	B and E Donor 2	C	C	C	T	T	T	C	C	T	C	C	C	A	G
Donor 3	D+E x E Donor 3	C	C	T	T	T	T	T	C	T	T	C	C	A	G
Donor 4	A+E x D Donor 4	T	C	C	T	T	T	C	T	T	C	C	C	G	A
		T	Non-reference allele
		A	Reference allele
